# Supplementary material for: PredictSNP2: A Unified Platform for Accurately Evaluating SNP Effects by Exploiting the Different Characteristics of Variants in Distinct Genomic Regions
Source: PLoS Comput Biol. 2016 May 25;12(5):e1004962. doi: 10.1371/journal.pcbi.1004962 (PMC4880439; doi:10.1371/journal.pcbi.1004962)
Supplement: S1 Dataset — (XLSX) [file pcbi.1004962.s001.xlsx]

## Sheet: test_regulatory_deleterious
Chromosome	Position	Reference allele	Observed allele	CADD score	GWAVA score	FATHMM score	FitCons score	DANN score	FunSeq2 score	PredictSNP2 prediction	PredictSNP2 score
9	99017146	T	A	20.3	0.58	0.97784	0.060301	0.952088	0.62565	Deleterious	1
5	74893909	T	C	2.323	0.66	0.26944	0.063197	0.601525	1.00022	Neutral	-0.449988
14	32319298	T	C	7.806	0.39	0.35531	0.063197	0.683163	1.41927	Neutral	-0.392676
15	28228486	C	T	17.67	0.66	0.99246	0.078618	0.947997	1.75376	Deleterious	1
16	2129675	G	A	9.688	0.46	0.96006	0.072005	0.583228	1.55462	Deleterious	0.425001
5	82832820	T	A	21.3	0.53	0.98656	0.137589	0.933253	1.04001	Deleterious	1
3	14180802	G	T	10.83	0.61	0.95674	0.059349	0.706188	1.20112	Deleterious	0.476016
8	87656917	A	C	0.005	0.4	0.21895	0.063197	0.293463	0.0625422	Neutral	-1
2	166913011	G	C	19.49	0.42	0.99059	0.063197	0.991671	0.62565	Deleterious	1
1	100330148	A	G	16.78	0.350816	0.9925	0.083675	0.974231	0.883024	Deleterious	1
16	2110656	G	A	3.898	0.51	0.27087	0.072005	0.386641	1.36926	Neutral	-0.486558
8	22058957	T	C	20.2	0.72	0.97384	0.072005	0.880771	0.996575	Deleterious	1
5	68830671	G	A	19.14	0.77	0.98051	0.063197	0.959161	1.07367	Deleterious	1
9	137645685	T	A	12.11	0.18	0.58639	0.074216	0.814886	0.929673	Deleterious	1
2	166898799	A	T	15.16	0.44	0.96951	0.060301	0.602114	0.00286289	Deleterious	0.491161
6	49419437	T	C	12.53	0.42	0.25513	0.060301	0.877117	0.148481	Deleterious	1
2	179406990	C	G	22.2	0.6	0.99688	0.65145	0.993921	1.34799	Deleterious	1
11	47354256	G	T	21.6	0.57	0.99266	0.074216	0.97639	1.08548	Deleterious	1
1	9307230	T	A	3.381	0.16	0.09482	0.048193	0.769517	0.00286289	Neutral	-0.491941
5	112115546	G	A	11.01	0.49	0.25676	0.060301	0.799345	1.11045	Deleterious	1
11	47354256	G	C	21.7	0.57	0.99276	0.074216	0.973468	1.08548	Deleterious	1
9	130374722	A	T	13.72	0.7	0.87154	0.064036	0.775084	1.36813	Deleterious	1
2	166908224	C	T	20.3	0.43	0.98916	0.078618	0.960056	0.62565	Deleterious	1
15	72641607	C	T	9.066	0.45	0.29782	0.121303	0.738677	1.41927	Deleterious	0.363041
4	159603579	A	T	13.96	0.55	0.98398	0.060301	0.846296	1.08548	Deleterious	1
19	1393225	G	A	0.658	0.5	0.13035	0.121787	0.745468	0.796488	Neutral	-1
2	179403672	C	T	22.4	0.69	0.97916	0.231597	0.988626	1.53321	Deleterious	1
1	156838443	A	T	15.02	0.55	0.91737	0.074216	0.958664	1.58919	Deleterious	1
2	3651204	G	C	1.279	0.38	0.07749	0.074216	0.359924	0.00286289	Neutral	-1
20	2447951	C	G	21.1	0.6	0.92183	0.17184	0.947105	1.59605	Deleterious	1
2	27680627	A	T	16.8	0.63	0.44493	0.125526	0.845821	0.771059	Deleterious	1
7	107301305	G	A	15.98	0.26	0.86166	0.215285	0.925165	1.60664	Deleterious	1
1	156107442	C	G	11.34	0.454471	0.89198	0.175069	0.654016	2.65767	Deleterious	0.447416
8	94821394	G	A	17.85	0.77	0.99327	0.060301	0.969793	0.685329	Deleterious	1
11	108203486	T	G	16.22	0.6	0.74023	0.125526	0.817635	0.918245	Deleterious	1
2	122288468	C	T	22.5	0.56	0.97598	0.064036	0.953978	3.19859	Deleterious	1
2	122288463	C	T	22.5	0.56	0.97432	0.064036	0.955589	3.19859	Deleterious	1
11	47362685	T	G	17.23	0.38	0.98507	0.074216	0.965927	1.2707	Deleterious	1
7	73457446	A	C	24	0.38	0.93306	0.587068	0.985472	0	Deleterious	1
2	74087173	T	G	15.14	0.63	0.92137	0.128073	0.899973	2.9964	Deleterious	1
17	66511720	A	G	16.67	0.54	0.95031	0.121787	0.968645	1.62801	Deleterious	1
15	89862587	G	T	12.92	0.44	0.33122	0.12342	0.837819	1.55462	Deleterious	1
4	15572124	G	A	14.94	0.77	0.96908	0.060301	0.898346	0.810864	Deleterious	1
1	43221210	C	T	6.177	0.41	0.19795	0.128073	0.773298	0.148273	Neutral	-0.429878
2	240900606	G	C	11.49	0.3	0.87406	0.175069	0.484574	1.31366	Deleterious	0.307413
11	47371560	C	G	18.61	0.52	0.9916	0.074216	0.964032	1.2707	Deleterious	1
7	107340626	T	C	15.65	0.62	0.98835	0.063197	0.951256	0.62565	Deleterious	1
1	161736237	G	T	22.3	0.49	0.98635	0.15397	0.959529	2.23474	Deleterious	1
14	74992773	C	G	16.26	0.46	0.97784	0.060301	0.870268	1.20112	Deleterious	1
2	152548373	C	A	17.63	0.52	0.97953	0.060301	0.917312	1.10417	Deleterious	1
11	88924367	C	G	15.13	0.44	0.98038	0.063197	0.872241	0.70754	Deleterious	1
15	42691681	A	G	9.368	0.41	0.26578	0.063197	0.631389	0.330576	Deleterious	0.33434
13	20766922	C	A	14.66	0.54	0.32225	0.182457	0.884522	1.89488	Deleterious	1
3	38607895	C	T	14.57	0.6	0.98997	0.083675	0.921587	0.953363	Deleterious	1
11	2592638	G	A	10.11	0.27	0.21518	0.104817	0.856115	1.06358	Neutral	0.279137
17	19561180	G	A	13.78	0.4	0.89787	0.128073	0.839494	0.956274	Deleterious	1
10	73494416	G	T	16.56	0.39	0.98366	0.060301	0.994066	0.771059	Deleterious	1
15	93492307	G	A	31	0.67	0.97514	0.575934	0.99563	0	Deleterious	1
18	47405310	C	T	12.38	0.41	0.81722	0.060301	0.553981	1.55221	Deleterious	0.363526
8	133885471	G	A	13.84	0.33	0.99029	0.063197	0.894259	1.91072	Deleterious	1
19	11224210	G	A	14.44	0.22	0.97125	0.702456	0.993631	1.60449	Deleterious	1
2	74129825	C	A	6.859	0.16	0.22702	0.602189	0.633288	2	Neutral	-1
7	144288512	T	A	15.93	0.51	0.98919	0.078618	0.91931	1.30258	Deleterious	1
15	48789458	C	T	18.33	0.61	0.99297	0.063197	0.964931	0.996575	Deleterious	1
2	166909357	C	G	17.93	0.31	0.99693	0.063197	0.957889	0.62565	Deleterious	1
2	189851870	G	C	17.23	0.5	0.95201	0.063197	0.97741	1.12191	Deleterious	1
5	74001150	G	C	12.84	0.56	0.99259	0.060301	0.837429	0.892754	Deleterious	1
2	166237248	A	G	18.8	0.41	0.97005	0.060301	0.827514	0.86673	Deleterious	1
4	15989860	T	C	2.506	0.35	0.1441	0.231514	0.336703	0.106622	Neutral	-1
21	35736455	G	A	13.83	0.31	0.9891	0.060301	0.736259	0.70754	Deleterious	0.51827
6	84566957	T	G	22.2	0.72	0.99204	0.056003	0.970192	0.771059	Deleterious	1
16	28493645	T	A	10.95	0.55	0.9679	0.083675	0.667607	1.45876	Deleterious	0.477937
18	67802412	T	C	1.38	0.57	0.21021	0.060301	0.435267	0.771059	Neutral	-1
8	94793213	A	G	12.88	0.66	0.75193	0.060301	0.870098	0.685329	Deleterious	1
11	118211085	C	T	15.52	0.49	0.81219	0.056003	0.82946	1.52621	Deleterious	1
15	48704761	C	T	9.695	0.46	0.36707	0.063197	0.654977	1.18179	Deleterious	0.35921
12	98989202	A	G	3.773	0.56	0.31821	0.100691	0.646277	2.03247	Neutral	-0.423372
2	241816951	C	G	13.22	0.26	0.79776	0.074216	0.838869	0.956274	Deleterious	1
19	13482497	C	T	20.8	0.51	0.98972	0.060301	0.96896	1.49474	Deleterious	1
3	37056039	A	C	19.31	0.62	0.98053	0.128073	0.943454	1.60707	Deleterious	1
5	112155044	A	G	16.31	0.59	0.98663	0.121303	0.969011	1.54699	Deleterious	1
2	166868614	C	T	22.1	0.81	0.98453	0.063197	0.977774	0.810864	Deleterious	1
2	179466380	C	G	20.3	0.78	0.99446	0.083675	0.951314	1.34799	Deleterious	1
9	140678546	T	G	10.63	0.44	0.27837	0.072005	0.847156	0.679798	Deleterious	1
9	136220806	A	C	1.931	0.25	0.37278	0.073421	0.661893	0.481379	Neutral	-0.440564
6	1610437	C	T	4.418	0.57	0.12247	0.182457	0.85251	1.29019	Neutral	-0.454169
2	241813484	G	C	15.7	0.33	0.96359	0.074216	0.965517	1.56829	Deleterious	1
2	166856229	T	G	16.92	0.52	0.99016	0.063197	0.941408	0.62565	Deleterious	1
21	47545696	C	A	10.93	0.18	0.93378	0.072005	0.744263	0.956274	Deleterious	0.464849
2	122288573	T	C	22.3	0.58	0.97137	0.064036	0.895483	3.19859	Deleterious	1
17	29657848	A	G	4.246	0.43	0.19227	0.060301	0.768927	0.482556	Neutral	-0.449618
4	15587777	C	A	16.22	0.66	0.97975	0.083675	0.769156	0.62565	Deleterious	1
1	216062399	G	C	6.741	0.4	0.90156	0.063197	0.468866	0.0847532	Neutral	-0.257231
6	1613076	A	T	13.27	0.53	0.94692	0.104817	0.874586	1.11489	Deleterious	1
1	94476951	A	G	8.958	0.35	0.63146	0.106748	0.705008	0.685329	Deleterious	0.395618
2	166901550	T	C	20.6	0.41	0.9843	0.091713	0.951127	0.62565	Deleterious	1
7	117188684	T	G	13.01	0.57	0.25876	0.063197	0.862287	1.19369	Deleterious	1
19	855955	C	G	15.34	0.47	0.97754	0.074216	0.79082	0.955795	Deleterious	1
8	94805527	A	G	14.65	0.75	0.98882	0.060301	0.956019	0.685329	Deleterious	1
2	166911145	T	G	22	0.35	0.99342	0.063197	0.976974	0.62565	Deleterious	1
9	21974860	C	A	10.99	0.95	0.26343	0.172434	0.625357	2.57043	Deleterious	0.34351
7	56171914	C	T	11.02	0.29	0.43415	0.082826	0.820962	0.647909	Deleterious	1
2	166856290	T	C	16.19	0.66	0.93225	0.063197	0.808792	0.62565	Deleterious	1
2	227898123	T	A	17.42	0.7	0.88507	0.065574	0.959713	1.75059	Deleterious	1
12	103246588	C	T	18.34	0.63	0.99568	0.078618	0.964195	1.17731	Deleterious	1
9	133327612	C	T	9.04	0.92	0.42998	0.292527	0.702104	1.13788	Deleterious	0.363041
6	129722490	G	C	12.19	0.39	0.98604	0.063197	0.801964	0.849248	Deleterious	1
10	26994328	G	T	14.51	0.4	0.92016	0.060301	0.948314	0.729408	Deleterious	1
7	73482980	C	A	3.433	0.47	0.113	0.091713	0.334406	0.417219	Neutral	-1
10	95385411	G	A	14.45	0.530313	0.98403	0.060301	0.89867	0.62565	Deleterious	1
10	50681659	T	C	5.41	0.58	0.28177	0.063197	0.672054	0.493641	Neutral	-0.414497
15	72641417	T	C	20.1	0.51	0.96012	0.231597	0.929617	1.60449	Deleterious	1
1	216040521	T	C	5.08	0.6	0.21839	0.063197	0.548191	0.70754	Neutral	-1
7	141315268	C	G	3.603	0.66	0.88648	0.125526	0.461517	0.106622	Neutral	-0.292155
7	150647255	C	G	19.64	0.32	0.9791	0.584781	0.994402	4	Deleterious	1
2	166908215	A	C	3.973	0.3	0.21027	0.078618	0.601456	0.00286324	Neutral	-1
17	48355104	A	G	13.8	0.28	0.95273	0.102588	0.751979	0.956274	Deleterious	0.505219
18	44109033	T	C	1.651	0.27	0.07678	0.060301	0.410749	1.1216	Neutral	-1
6	42672100	T	A	17.09	0.28	0.89877	0.182457	0.923607	0.976199	Deleterious	1
1	40557712	C	T	19.49	0.57	0.99388	0.128073	0.972429	1.71231	Deleterious	1
17	29653275	G	A	17.39	0.63	0.98431	0.083675	0.844963	1.10534	Deleterious	1
11	2181258	C	T	3.418	0.1	0.12865	0.074216	0.379395	0.554527	Neutral	-1
1	167487637	G	A	5.992	0.23	0.18997	0.078125	0.82226	1.02399	Neutral	-0.422896
2	31570376	T	C	2.021	0.28	0.09835	0.060301	0.365047	0.291836	Neutral	-1
10	135183405	C	G	14.29	0.29	0.98414	0.137589	0.838352	1.4769	Deleterious	1
9	368196	A	C	3.809	0.16	0.24715	0.547309	0.883571	2	Neutral	0.251278
3	46899961	G	A	8.272	0.43	0.1956	0.056003	0.61189	0.296164	Neutral	-1
14	65560424	A	T	25.2	0.5	0.98938	0.137589	0.982938	1.62479	Deleterious	1
2	204736215	G	C	15.72	0.6	0.91087	0.060301	0.972546	1.15388	Deleterious	1
4	111538827	G	A	13.94	0.82	0.94986	0.104817	0.917824	1.38633	Deleterious	1
1	156108553	G	C	16.17	0.51	0.94483	0.083675	0.967187	1.51182	Deleterious	1
2	166929863	C	T	21.2	0.65	0.96526	0.063197	0.970598	0.810864	Deleterious	1
12	114839626	C	A	16.85	0.25	0.99101	0.104817	0.950361	1.2707	Deleterious	1
11	64574700	C	T	11.56	0.49	0.18454	0.074216	0.798127	0.482556	Neutral	0.262835
2	122288471	G	A	22.6	0.57	0.9768	0.064036	0.953608	3.19859	Deleterious	1
11	108128198	T	G	7.406	0.7	0.52967	0.128073	0.356974	1.54103	Neutral	-0.434783
6	1610252	C	G	20.8	0.59	0.56459	0.182457	0.859684	1.47083	Deleterious	1
17	48266910	A	C	11.45	0.53	0.84599	0.128073	0.75086	1.43908	Deleterious	0.442575
11	2683190	G	T	25.3	0.33	0.93896	0.152955	0.991465	1.24879	Deleterious	1
2	172305177	C	T	1.225	0.35	0.10189	0.121303	0.19469	0.462695	Neutral	-1
17	56772552	T	C	22	0.59	0.98886	0.175069	0.983715	0	Deleterious	1
10	71038447	G	C	17.04	0.53	0.95581	0.106748	0.705105	1.55462	Deleterious	0.536529
17	15903121	G	T	8.199	0.54	0.46937	0.519653	0.987538	3	Deleterious	0.375709
2	166895930	T	A	20.7	0.27	0.99011	0.060301	0.964427	0.62565	Deleterious	1
1	165721336	C	G	15.45	0.42	0.97649	0.060301	0.887783	1.20112	Deleterious	1
3	148712067	G	C	14.83	0.379739	0.91664	0.060301	0.896571	1.1698	Deleterious	1
15	40710326	C	G	15.58	0.35	0.98593	0.17184	0.907886	0.810864	Deleterious	1
9	73424964	G	A	22.1	0.47	0.99471	0.063197	0.922712	0.870543	Deleterious	1
20	2447847	G	T	18.57	0.61	0.90627	0.17184	0.897765	1.59605	Deleterious	1
18	3149140	T	G	15.1	0.5	0.95574	0.063197	0.930076	0.892754	Deleterious	1
5	161528238	T	G	10.63	0.41	0.82362	0.063197	0.763693	0.373099	Deleterious	1
1	11850973	C	T	6.814	0.45	0.03659	0.059349	0.740138	1.70661	Neutral	-1
10	90695124	C	G	22.3	0.46	0.97725	0.115951	0.995087	1.80859	Deleterious	1
3	193361238	G	T	17.69	0.62	0.99498	0.128073	0.974251	0.929673	Deleterious	1
2	179421975	C	T	20.9	0.44	0.98162	0.081037	0.953154	1.34799	Deleterious	1
7	150648530	A	G	13.8	0.2	0.93898	0.074216	0.942709	1.38633	Deleterious	1
12	56749487	C	G	15.32	0.75	0.95527	0.125526	0.787066	1.58978	Deleterious	1
17	42990801	G	C	12.81	0.44	0.98347	0.068936	0.830269	1.32949	Deleterious	1
20	2447951	C	A	21.6	0.6	0.92122	0.17184	0.951098	1.59605	Deleterious	1
5	36984770	A	G	12.22	0.67	0.97117	0.060301	0.748388	1.2498	Deleterious	0.486389
13	40273614	A	G	10.59	0.61	0.30999	0.063197	0.87471	1.80276	Deleterious	1
11	47364124	C	T	16.16	0.65	0.99126	0.074216	0.962685	1.08548	Deleterious	1
2	220285071	A	G	16.27	0.210152	0.97336	0.104817	0.848156	1.01136	Deleterious	1
4	128819589	C	G	14.8	0.6	0.93551	0.125526	0.875892	1.25387	Deleterious	1
4	128859998	A	C	13.73	0.47	0.97494	0.060301	0.920237	0.62565	Deleterious	1
11	47364301	C	T	7.368	0.505265	0.21107	0.074216	0.613977	0.647909	Neutral	-1
5	36955571	T	G	16.16	0.52	0.97246	0.060301	0.890727	2.04703	Deleterious	1
1	201330402	C	T	14.31	0.49	0.95593	0.072005	0.750391	0.976199	Deleterious	0.516115
3	38598716	A	G	17.44	0.44	0.97737	0.063197	0.960259	0.953363	Deleterious	1
1	215848961	A	T	7.123	0.3	0.99316	0.063197	0.650593	0.70754	Neutral	-0.128009
18	6977723	C	G	21.3	0.37	0.97857	0.125526	0.914664	1.14428	Deleterious	1
16	89880925	T	G	16.41	0.18	0.93136	0.083675	0.793366	0.948921	Deleterious	1
13	32950932	A	G	14.95	0.68	0.97994	0.060301	0.925244	1.27976	Deleterious	1
1	202304112	C	T	17.58	0.58	0.98409	0.128073	0.923611	0.929673	Deleterious	1
20	2447952	C	G	21.2	0.6	0.92183	0.17184	0.94551	1.59605	Deleterious	1
2	179549977	T	C	19.52	0.49	0.99135	0.063197	0.965218	1.34799	Deleterious	1
11	71817260	A	C	20.9	0.64	0.98687	0.059349	0.969979	0.771059	Deleterious	1
1	161790956	G	C	15.38	0.61	0.97951	0.060301	0.954761	1.43751	Deleterious	1
11	47364126	C	G	14.48	0.67	0.98299	0.074216	0.905969	1.08548	Deleterious	1

## Sheet: test_regulatory_neutral
Chromosome	Position	Reference allele	Observed allele	CADD score	GWAVA score	FATHMM score	FitCons score	DANN score	FunSeq2 score	PredictSNP2 prediction	PredictSNP2 score
2	166868532	T	C	6.683	0.4	0.1585	0.063197	0.60502	0.188077	Neutral	-1
1	156134380	A	T	5.425	0.39	0.0787	0.102588	0.773798	0.204865	Neutral	-0.475203
2	227898658	T	C	3.263	0.28	0.14941	0.060301	0.367481	0.51579	Neutral	-1
12	98990289	C	A	1.216	0.46	0.11472	0.17184	0.400474	1.25078	Neutral	-1
17	19561831	A	G	7.549	0.25	0.1454	0.137589	0.805843	0.148273	Neutral	-0.459257
2	172304592	C	T	2.462	0.21	0.11608	0.128073	0.678794	0.647909	Neutral	-1
4	15589166	C	T	0.75	0.36	0.07735	0.060301	0.491708	0.00286289	Neutral	-1
2	122409207	A	G	1.496	0.37	0.06579	0.112256	0.377556	0.185214	Neutral	-1
4	15573533	C	T	2.303	0.46	0.09676	0.060301	0.450875	0.188077	Neutral	-1
18	6977719	A	G	14.61	0.33	0.20255	0.121303	0.774045	0.52149	Deleterious	0.327327
11	64576954	C	T	14.25	0.3	0.3136	0.209056	0.844561	0.66777	Deleterious	1
2	179421470	T	G	4.266	0.19	0.20104	0.060301	0.603407	0.725206	Neutral	-1
12	56750204	C	T	5.756	0.54	0.16819	0.060301	0.633385	0.966994	Neutral	-1
10	95384536	T	C	3.188	0.22	0.12082	0.066767	0.616111	0.0028629	Neutral	-1
2	122407466	A	C	5.291	0.44	0.45524	0.064036	0.591952	1.6067	Neutral	-0.42599
3	38607827	C	T	6.037	0.33	0.16506	0.083675	0.851847	0.51579	Neutral	-0.39437
2	166908044	A	T	3.846	0.18	0.48679	0.063197	0.57163	0.0028629	Neutral	-0.442327
17	42990340	C	T	6.916	0.33	0.14175	0.104817	0.628636	1.50439	Neutral	-1
15	28231357	G	T	0.562	0.29	0.07699	0.063197	0.182876	0.148273	Neutral	-1
2	166913678	A	G	7.737	0.18	0.28928	0.063197	0.804734	0.188077	Neutral	0.227889
2	204736860	C	A	2.849	0.29	0.15101	0.060301	0.608399	0.531097	Neutral	-1
15	42692608	T	C	6.013	0.48	0.09134	0.063197	0.778704	0.330576	Neutral	-0.472006
1	100330237	A	G	3.872	0.13	0.0277	0.060301	0.75461	0.260237	Neutral	-0.480544
19	1392530	T	C	5.379	0.3	0.12413	0.121787	0.695109	0.796488	Neutral	-1
9	133319388	G	C	1.329	0.46	0.18737	0.104817	0.457456	0.185214	Neutral	-1
11	47362339	G	A	2.422	0.1	0.14419	0.060301	0.209504	0.647909	Neutral	-1
11	108205074	G	A	2.928	0.11	0.17236	0.121303	0.435165	0.918245	Neutral	-1
9	130376265	G	A	7.059	0.3	0.06204	0.112256	0.494255	1.86883	Neutral	-1
16	2130026	C	T	3.149	0.25	0.12099	0.074216	0.460003	0.746617	Neutral	-1
4	15988831	T	C	5.175	0.42	0.23679	0.12342	0.707099	0.911206	Neutral	-0.413504
2	179403593	G	A	10.56	0.65	0.20078	0.125526	0.688468	0.91042	Neutral	-0.313728
9	137646266	G	T	0.146	0.22	0.09708	0.074216	0.471597	0.306886	Neutral	-1
2	166236534	C	A	6.544	0.37	0.16445	0.060301	0.713678	0.243943	Neutral	-1
20	2444665	T	C	7.306	0.44	0.22526	0.17184	0.726871	0.973267	Neutral	-1
5	112153722	T	C	5.898	0.35	0.21564	0.121303	0.368097	1.54699	Neutral	-1
17	56769887	G	A	9.084	0.61	0.39372	0.172434	0.899965	1.37556	Deleterious	1
2	152547794	T	C	10.05	0.39	0.66115	0.060301	0.512413	0.918951	Neutral	0.26801
9	136225846	A	G	0.49	0.4	0.09391	0.099841	0.20257	0.333008	Neutral	-1
16	2113584	C	T	3.548	0.38	0.08248	0.072005	0.471799	0.746617	Neutral	-1
9	367962	T	G	6.18	0.19	0.23367	0.060301	0.78063	0.168198	Neutral	0.227889
14	74992683	C	T	7.156	0.38	0.20634	0.060301	0.66985	1.38633	Neutral	-1
6	129723131	C	T	0.929	0.17	0.02819	0.063197	0.486742	0.226462	Neutral	-1
18	67802995	T	C	4.518	0.6	0.13514	0.060301	0.685262	0.333487	Neutral	-1
15	93492451	A	G	0.907	0.55	0.10795	0.059349	0.553362	1.17115	Neutral	-1
5	36955934	A	T	5.918	0.39	0.79677	0.060301	0.52537	1.2498	Neutral	-0.296046
11	71818038	A	C	1.364	0.48	0.10571	0.060301	0.59597	0.00286289	Neutral	-1
1	156838141	T	C	0.214	0.36	0.07171	0.074216	0.246072	1.75893	Neutral	-1
8	22069569	T	C	5.63	0.48	0.19531	0.129117	0.594996	0.559003	Neutral	-1
9	21975017	C	G	9.727	0.55	0.2394	0.182457	0.652789	1.6067	Deleterious	0.350222
5	161528620	C	T	0.619	0.21	0.14289	0.063197	0.211499	0.361897	Neutral	-1
1	43219502	G	A	4.693	0.48	0.08827	0.121303	0.605728	0.148273	Neutral	-1
21	35739207	G	T	0.53	0.2	0.05613	0.060301	0.633625	0.0847532	Neutral	-1
12	103246401	C	T	2.032	0.31	0.12952	0.078618	0.292503	1.5463	Neutral	-1
10	26993354	G	A	0.443	0.16	0.11784	0.060301	0.197512	0.106622	Neutral	-1
1	167486577	T	C	8.072	0.28	0.08067	0.078125	0.388606	2.44091	Neutral	-1
14	32319241	T	G	15.18	0.34	0.97367	0.063197	0.796007	1.41927	Deleterious	1
8	94804348	C	T	4.089	0.31	0.08577	0.060301	0.577674	0.0625422	Neutral	-1
4	159602347	G	A	14.75	0.44	0.7272	0.175069	0.786185	0.462695	Deleterious	1
2	74126457	G	A	0.109	0.13	0.03804	0.060301	0.31012	0.106622	Neutral	-1
8	87659943	C	G	1.317	0.19	0.19902	0.063197	0.304028	0.0625422	Neutral	-1
11	47365221	G	C	1.409	0.1	0.10881	0.074216	0.578177	1.44079	Neutral	-1
2	240900691	C	G	5.014	0.13	0.17826	0.083675	0.427864	0.87609	Neutral	-1
6	84566353	A	T	0.471	0.29	0.16506	0.056003	0.658998	0.148273	Neutral	-1
2	166909751	T	C	4.071	0.26	0.10501	0.063197	0.731482	0.62565	Neutral	-1
2	220284493	G	A	5.736	0.31	0.17168	0.104817	0.588792	1.55449	Neutral	-1
3	148713311	T	C	6.337	0.45	0.18203	0.128073	0.584536	0.984684	Neutral	-1
7	141318505	A	G	2.801	0.36	0.05043	0.083675	0.584734	0.106622	Neutral	-1
5	112116333	T	C	6.722	0.15	0.34913	0.060301	0.651712	1.54699	Neutral	-0.402477
13	32951097	A	G	2.78	0.26	0.0959	0.060301	0.286314	0.471758	Neutral	-1
7	107341528	T	A	17.12	0.7	0.98823	0.063197	0.746383	0.62565	Deleterious	0.548
2	189851111	G	C	2.115	0.24	0.19332	0.063197	0.495055	0.313911	Neutral	-1
6	49422491	G	T	15.08	0.2	0.80079	0.060301	0.918162	0.148273	Deleterious	1
1	215846401	A	G	4.585	0.33	0.06088	0.063197	0.699891	0.0847532	Neutral	-1
2	3651221	G	T	0.755	0.41	0.02837	0.074216	0.528927	0.00286289	Neutral	-1
8	94793073	A	G	9.182	0.52	0.20932	0.060301	0.666189	0.0625422	Neutral	-0.320114
15	72638712	C	T	6.676	0.42	0.274	0.137589	0.606417	1.41927	Neutral	-0.405902
15	89862611	C	T	0.743	0.41	0.11741	0.12342	0.811044	1.73648	Neutral	-0.510282
9	140679250	G	T	7.006	0.31	0.11682	0.072005	0.860523	0.865012	Neutral	-0.43787
2	122407545	G	A	9.072	0.63	0.44772	0.064036	0.89062	1.6067	Deleterious	1
7	73473328	G	A	0.032	0.37	0.03157	0.074216	0.706622	0.417219	Neutral	-1
2	241815335	C	A	5.566	0.23	0.30062	0.074216	0.741155	0.95119	Neutral	-0.404753
2	166897226	A	G	4.167	0.28	0.243	0.060301	0.629233	0.00286305	Neutral	-0.42759
5	74000399	G	A	1.938	0.29	0.04894	0.083675	0.489151	0.0847532	Neutral	-1
11	108127145	G	A	8.325	0.41	0.24784	0.121303	0.703758	0.918245	Neutral	-0.396916
19	13480903	G	A	2.308	0.2	0.09986	0.060301	0.398408	0.871954	Neutral	-1
9	73398976	A	C	9.984	0.48	0.94217	0.183335	0.661171	0.685329	Deleterious	0.467054
17	48269631	C	T	4.368	0.27	0.24394	0.128073	0.367139	0.816297	Neutral	-0.487763
12	114840992	C	G	8.432	0.5	0.19958	0.172434	0.740541	2.23428	Neutral	-1
1	216041537	C	T	2.587	0.56	0.05743	0.063197	0.451503	0.0847532	Neutral	-1
1	156136180	T	C	11.04	0.33	0.08567	0.060301	0.86617	0.39008	Neutral	0.196888
7	144288420	G	A	3.946	0.52	0.09654	0.063197	0.71549	0.679798	Neutral	-1
13	20767309	A	G	12.84	0.18	0.10927	0.125351	0.834653	0.185214	Neutral	0.190751
5	36982963	G	T	0.385	0.4	0.09375	0.060301	0.425713	0.627015	Neutral	-1
5	74894128	T	C	4.91	0.61	0.22078	0.063197	0.676425	1.00022	Neutral	-1
17	29658286	G	A	0.828	0.46	0.13207	0.060301	0.186727	0.482556	Neutral	-1
1	161790079	G	A	8.59	0.37	0.37369	0.060301	0.693067	1.43751	Neutral	-0.391874
19	846548	C	T	4.935	0.24	0.07568	0.074216	0.830636	0.345882	Neutral	-0.467609
2	166902860	G	A	3.237	0.27	0.06758	0.063197	0.597821	0.00286289	Neutral	-1
1	165721223	T	C	8.398	0.27	0.12405	0.060301	0.863738	0.763545	Neutral	-0.429207
4	128860741	C	T	3.08	0.41	0.09432	0.068591	0.325966	0.00286289	Neutral	-1
15	48788793	T	C	1.693	0.41	0.17169	0.063197	0.461927	0.373789	Neutral	-1
9	99016703	G	A	9.797	0.24	0.12582	0.060301	0.868188	0.00286289	Neutral	0.206808
11	47353311	G	T	3.73	0.22	0.22135	0.074216	0.78921	0.462695	Neutral	-0.452282
3	14179862	G	T	3.532	0.27	0.13862	0.231597	0.791618	0.763545	Neutral	-0.475149
13	40279963	A	G	4.045	0.29	0.07548	0.078618	0.768083	0.997304	Neutral	-0.481577
10	71039690	G	C	2.749	0.24	0.39572	0.060301	0.632944	1.36894	Neutral	-0.444312
17	48354420	G	A	3.628	0.19	0.07014	0.108573	0.346406	0.333487	Neutral	-1
1	40556278	A	G	7.041	0.23	0.04535	0.121303	0.407278	0.729408	Neutral	-1
7	56173150	G	T	5.593	0.24	0.30746	0.112256	0.772594	0.647909	Neutral	0.211938
11	47365276	A	G	0.159	0.21	0.05331	0.074216	0.385588	0.462695	Neutral	-1
11	47355032	T	C	2.081	0.37	0.15687	0.074216	0.491652	0.462695	Neutral	-1
3	38595616	C	T	3.293	0.25	0.07202	0.078618	0.39688	0.330576	Neutral	-1
1	161736373	C	T	9.029	0.32	0.3347	0.090647	0.779747	1.61195	Deleterious	1
8	133885789	C	G	2.657	0.17	0.05223	0.063197	0.441216	0.481379	Neutral	-1
2	179550069	T	C	18.13	0.66	0.96883	0.063197	0.824243	1.34799	Deleterious	1
3	46921396	G	A	0.598	0.46	0.06125	0.104817	0.359259	0.296164	Neutral	-1
17	15903056	A	T	3.45	0.55	0.32991	0.47417	0.783327	1	Neutral	0.165941
15	72640563	C	T	7.39	0.32	0.18474	0.125526	0.645162	1.93242	Neutral	-1
7	73481889	T	A	0.586	0.22	0.04261	0.135981	0.316249	0.417219	Neutral	-1
17	66513210	T	C	6.284	0.42	0.24247	0.17184	0.541218	1.44279	Neutral	-0.44849
4	111538446	C	A	3.023	0.31	0.30491	0.091372	0.564556	0.185214	Neutral	-0.462674
2	166907077	G	A	1.744	0.24	0.06197	0.063197	0.435227	0.00286289	Neutral	-1
7	73442297	G	A	13.82	0.84	0.96571	0.091966	0.890632	1.22522	Deleterious	1
11	88925242	G	C	0.095	0.21	0.08722	0.063197	0.398475	0.0847532	Neutral	-1
2	166894881	T	C	1.674	0.14	0.06993	0.060301	0.148509	0.00286289	Neutral	-1
1	9306279	A	T	1.259	0.4	0.09216	0.060301	0.728868	0.00286289	Neutral	-1
17	29653416	A	G	4.172	0.36	0.09016	0.060301	0.520828	0.482556	Neutral	-1
14	65560390	T	C	4.356	0.57	0.1633	0.128073	0.558985	1.002	Neutral	-1
8	94820822	G	T	0.973	0.33	0.13974	0.060301	0.502867	0.0625422	Neutral	-1
11	47365372	C	T	2.782	0.29	0.07333	0.074216	0.149619	0.462695	Neutral	-1
15	48706191	C	A	1.922	0.27	0.24666	0.078618	0.278067	0.559003	Neutral	-0.502929
7	117186608	G	A	0.538	0.2	0.05355	0.063197	0.449684	0.5709	Neutral	-1
1	201330342	C	T	2.928	0.21	0.14032	0.083675	0.355346	0.353412	Neutral	-1
2	166911389	A	G	5.381	0.13	0.1991	0.063197	0.725802	0.00286289	Neutral	-1
18	3149803	A	G	2.142	0.25	0.05369	0.063197	0.372175	0.0847532	Neutral	-1
1	202304623	T	C	11.47	0.38	0.2481	0.12342	0.890071	1.90692	Deleterious	1
11	2181243	G	A	0.286	0.08	0.07525	0.074216	0.65463	0.554527	Neutral	-1
10	135183709	G	T	0.33	0.27	0.03956	0.137589	0.612739	1.66021	Neutral	-1
11	118211797	T	C	1.056	0.31	0.093	0.056003	0.395352	0.90342	Neutral	-1
20	2443441	G	A	8.457	0.43	0.35131	0.17184	0.604328	1.59605	Neutral	-0.405902
5	82832199	G	T	3.262	0.3	0.21968	0.175069	0.462951	1.22522	Neutral	-1
19	11224157	C	T	1.613	0.28	0.18271	0.082826	0.405614	1.9611	Neutral	-1
2	74073882	A	G	4.173	0.48	0.1665	0.137589	0.510536	0.593483	Neutral	-1
11	47364321	G	C	0.945	0.4	0.16144	0.074216	0.532915	0.462695	Neutral	-1
20	2449725	A	C	2.649	0.38	0.1432	0.100691	0.723025	1.7705	Neutral	-1
6	1608877	G	A	10.53	0.29	0.16586	0.182457	0.833124	0.99177	Neutral	0.270954
16	89881076	C	A	1.881	0.28	0.04666	0.060301	0.56731	0.948921	Neutral	-1
1	216062470	G	A	3.438	0.28	0.15109	0.063197	0.619219	0.0847532	Neutral	-1
2	179464954	G	T	12.14	0.31	0.51744	0.060301	0.806667	0.799444	Deleterious	1
5	68826788	G	A	3.318	0.57	0.14458	0.068591	0.775514	0.636096	Neutral	-0.474692
20	2448072	C	T	15.23	0.48	0.57039	0.254355	0.726864	1.78127	Deleterious	0.453281
10	90695183	C	T	6.64	0.26	0.21397	0.134018	0.548138	1.1858	Neutral	-1
3	37055164	C	T	10.33	0.51	0.07732	0.128073	0.804499	0.799067	Neutral	0.184219
7	150648951	G	A	1.636	0.16	0.23471	0.074216	0.581885	0.57833	Neutral	-0.459804
10	73495145	G	A	1.464	0.37	0.08947	0.060301	0.398815	0.148273	Neutral	-1
2	166856159	G	A	1.142	0.23	0.14113	0.063197	0.573841	0.00286289	Neutral	-1
2	31569923	G	A	3.039	0.17	0.14575	0.060301	0.492281	0.291836	Neutral	-1
1	94477634	G	A	6.86	0.35	0.20643	0.134018	0.702832	0.870543	Neutral	-1
2	166930521	C	T	2.324	0.36	0.16216	0.063197	0.451311	0.188077	Neutral	-1
6	1609693	G	T	9.078	0.29	0.17704	0.182457	0.597553	0.492101	Neutral	-0.340274
7	150646727	C	G	6.202	0.54	0.20319	0.25174	0.51489	1.37556	Neutral	-1
18	47405820	T	A	11.47	0.21	0.15795	0.060301	0.888873	0.929421	Neutral	0.296858
2	27678819	G	A	1.223	0.35	0.05523	0.121303	0.670564	0.148273	Neutral	-1
2	122408735	A	G	2.783	0.27	0.18705	0.151085	0.467997	0.185214	Neutral	-1
10	50683258	C	T	4.569	0.26	0.09279	0.063197	0.730367	0.492101	Neutral	-1
2	166857000	C	A	2.445	0.21	0.17733	0.091245	0.341105	0.00286289	Neutral	-1
15	40706667	G	C	8.867	0.42	0.16771	0.320204	0.803265	0.00286289	Neutral	0.268535
1	11850981	C	T	7.702	0.48	0.03231	0.068591	0.748585	1.70661	Neutral	-1
18	44108588	C	T	1.807	0.27	0.0528	0.060301	0.538993	0.148273	Neutral	-1
3	193362032	G	A	2.781	0.17	0.10691	0.128073	0.524276	0.306886	Neutral	-1
2	241813710	C	G	3.462	0.61	0.2767	0.065574	0.517022	0.945503	Neutral	-0.474055
2	179406728	A	G	3.423	0.38	0.21061	0.121303	0.474303	0.725206	Neutral	-1
6	1612918	A	C	14.5	0.65	0.94046	0.104817	0.84906	1.11489	Deleterious	1
16	28489346	T	C	0.254	0.1	0.05533	0.060301	0.171861	0.836066	Neutral	-1
4	128819290	C	T	1.027	0.48	0.04199	0.125526	0.840771	0.631082	Neutral	-0.472961
6	42674236	G	A	11.46	0.45	0.91197	0.060301	0.78855	0.168198	Deleterious	1
7	107301713	G	C	9.377	0.16	0.32555	0.182457	0.285155	1.97467	Neutral	0.194841
11	2592204	A	C	0.471	0.29	0.09555	0.074216	0.509827	0.440792	Neutral	-1
11	2683177	C	T	1.123	0.24	0.20048	0.073421	0.409252	1.43251	Neutral	-1

## Sheet: test_splicing_deleterious
Chromosome	Position	Reference allele	Observed allele	CADD score	GWAVA score	FATHMM score	FitCons score	DANN score	FunSeq2 score	PredictSNP2 prediction	PredictSNP2 score
8	90976737	T	A	24.7	0.54	0.97699	0.175069	0.982795	1.10534	Deleterious	1
14	61115347	C	G	22.1	0.63	0.97324	0.182457	0.9946	1.38633	Deleterious	1
2	166872116	C	T	29	0.72	0.99585	0.063197	0.995303	0.62565	Deleterious	0.562232
11	2606440	A	G	26	0.36	0.98356	0.068936	0.990484	1.06358	Deleterious	1
1	209797346	C	T	15.5	0.44	0.89084	0.060301	0.987076	0.929673	Neutral	0.108896
11	5247806	C	T	18.91	0.51	0.98586	0.573888	0.99344	0.956274	Deleterious	1
10	89720876	G	C	16.63	0.62	0.97654	0.137589	0.995553	1.2707	Deleterious	0.634336
3	193355071	G	A	25.4	0.68	0.99638	0.121303	0.991107	1.90775	Deleterious	1
11	47360231	C	T	27.6	0.51	0.99348	0.074216	0.994375	1.2707	Deleterious	1
2	179485441	C	T	21.6	0.65	0.99542	0.547309	0.991994	1.34799	Deleterious	1
18	21124922	A	C	27.9	0.4	0.99544	0.121303	0.995757	0.771059	Deleterious	0.659526
3	38647440	A	T	27.6	0.4	0.98743	0.060301	0.994286	0.953363	Deleterious	1
11	119148875	G	T	29.3	0.6	0.99617	0.724815	0.995386	1.59605	Deleterious	1
15	45389434	A	G	26.2	0.62	0.99497	0.094292	0.995417	0.790984	Deleterious	0.620027
2	47657082	T	A	17.75	0.45	0.95586	0.343423	0.994948	1.636	Neutral	0.264902
13	49027128	G	A	29.1	0.58	0.97339	0.063197	0.995405	1.77187	Deleterious	1
9	130263288	G	A	15.32	0.6	0.91574	0.073421	0.991605	1.52339	Neutral	0.182409
6	129723467	A	G	14.84	0.38	0.96672	0.063197	0.993531	1.03446	Deleterious	0.565934
3	38640542	C	T	26.2	0.61	0.99012	0.083675	0.994688	1.13858	Deleterious	1
2	71816721	A	G	24.3	0.39	0.94304	0.091713	0.986811	0.955795	Neutral	0.554865
3	37058996	G	T	22.2	0.43	0.9959	0.724815	0.995131	1.60707	Deleterious	1
2	26435497	T	C	25.3	0.59	0.98509	0.137589	0.991706	0.918951	Deleterious	1
20	45355626	G	A	26.5	0.58	0.99569	0.072005	0.994527	0.956274	Deleterious	1
15	68506627	C	T	21.1	0.69	0.97279	0.240374	0.995388	1.08548	Deleterious	1
11	108154953	G	C	28	0.66	0.99485	0.670488	0.994434	1.54103	Deleterious	1
11	64572289	C	G	22.3	0.35	0.99092	0.087233	0.994422	2.08031	Deleterious	0.617173
19	11132644	G	C	25	0.47	0.99292	0.320204	0.991801	1.79075	Deleterious	1
11	47355471	A	G	22.2	0.68	0.9913	0.074216	0.993427	1.2707	Deleterious	1
16	53679916	C	T	26.1	0.6	0.97924	0.083675	0.978183	1.08548	Neutral	0.558603
2	166164356	A	G	28.4	0.71	0.99487	0.063197	0.995324	0.86673	Deleterious	1
4	39201096	A	G	26.8	0.700077	0.99383	0.078618	0.991469	0.62565	Neutral	0.522939
2	242695431	T	C	17.27	0.48	0.99087	0.129117	0.988983	0.955795	Deleterious	0.611495
2	179500444	T	G	19.72	0.73	0.99412	0.060301	0.99118	1.34799	Deleterious	1
3	38601636	A	T	27.3	0.64	0.9916	0.175069	0.994946	0.953363	Deleterious	1
17	18044458	G	A	16.07	0.41	0.9711	0.070486	0.994078	1.95172	Deleterious	0.617417
15	80464490	G	A	16.09	0.69	0.97188	0.709663	0.994955	0.892754	Deleterious	0.619704
8	90955595	C	G	26.5	0.29	0.99084	0.083675	0.994463	1.10534	Deleterious	0.592639
17	41226347	C	A	22.4	0.57	0.97981	0.724815	0.981513	1.60872	Deleterious	1
16	53644878	C	A	26.3	0.48	0.99025	0.063197	0.993002	1.08548	Deleterious	1
12	49416062	C	A	22.7	0.83	0.97436	0.12342	0.995113	0.62565	Neutral	0.49697
1	11856262	C	A	29.3	0.4	0.97368	0.724815	0.995474	2.3294	Deleterious	1
9	130413932	G	A	18.22	0.78	0.97291	0.083675	0.995548	1.3789	Deleterious	1
2	47602439	G	A	15.78	0.37	0.98591	0.125526	0.989503	0.929673	Deleterious	0.590049
11	126141331	G	A	20.8	0.55	0.93714	0.283776	0.994807	0.914623	Deleterious	0.570393
9	133376362	G	C	27.1	0.42	0.95804	0.786243	0.994784	1.13858	Deleterious	0.614491
5	131915760	T	C	26.3	0.47	0.99471	0.060301	0.992601	1.5147	Deleterious	1
17	29576000	A	G	13.69	0.75	0.97054	0.060301	0.984751	1.29056	Neutral	0.545349
9	101904986	G	A	22.3	0.62	0.99515	0.231597	0.995656	1.60237	Deleterious	1
2	220146784	G	A	19.43	0.41	0.97907	0.536957	0.99362	0	Neutral	0.411775
1	201328750	C	A	27.9	0.39	0.99329	0.570548	0.994886	0.976199	Deleterious	1
16	2124199	A	C	24.8	0.58	0.99292	0.072005	0.993533	1.3694	Deleterious	1
22	29121230	C	T	23.2	0.61	0.9845	0.724815	0.954544	2.57099	Neutral	0.546364
2	220285069	G	A	21.1	0.25	0.99275	0.104817	0.994598	1.19658	Deleterious	0.627885
7	107338557	G	C	23.3	0.79	0.99164	0.063197	0.958628	0.62565	Neutral	0.0839769
1	45798844	T	C	21.5	0.61	0.99217	0.17184	0.988177	1.11489	Deleterious	1
13	52523934	T	C	26.2	0.546461	0.99463	0.183335	0.993733	0.849248	Deleterious	1
18	21501551	T	G	28.5	0.65	0.9901	0.060301	0.993728	0.849248	Deleterious	1
1	241667546	C	T	27.7	0.45	0.98521	0.231514	0.994867	1.09454	Deleterious	1
1	46657979	C	A	27.7	0.3	0.97801	0.724815	0.994176	0.62565	Neutral	0.133891
15	43893593	C	T	16.47	0.5	0.98492	0.670488	0.970923	1.03446	Neutral	0.17523
11	68675806	G	T	16.04	0.41	0.98414	0.121303	0.967576	0.995742	Neutral	0.156395
12	56436207	A	T	15.74	0.09	0.85637	0.151085	0.864713	1.51353	Neutral	-0.57668
15	42703483	A	G	22.3	0.36	0.97217	0.059349	0.992069	1.13858	Deleterious	1
5	112111325	G	C	20.8	0.66	0.99494	0.602189	0.995608	1.54699	Deleterious	1
10	89653781	G	C	27.9	0.58	0.99146	0.602189	0.995305	1.08548	Deleterious	1
9	130430358	G	A	25.2	0.62	0.99496	0.083675	0.98915	1.19369	Deleterious	1
2	166904136	C	A	22.1	0.38	0.99595	0.063197	0.995379	0.62565	Neutral	0.529864
8	75274214	G	A	27.9	0.58	0.99393	0.125526	0.995437	0.771059	Deleterious	0.663858
16	2103341	A	G	24.1	0.73	0.99116	0.074216	0.988959	1.3694	Deleterious	1
2	179478666	T	A	16.65	0.82	0.99434	0.175069	0.988199	1.34799	Deleterious	0.643231
6	49415382	C	A	26.6	0.76	0.99297	0.083675	0.994721	0.771059	Deleterious	0.641694
17	78084525	G	C	25.8	0.3	0.99486	0.723109	0.995441	1.38633	Deleterious	0.637878
7	144463046	T	C	24.7	0.39	0.98144	0.063197	0.980625	1.30258	Deleterious	1
3	38655327	T	C	21.1	0.484185	0.99023	0.060301	0.993034	0.953363	Deleterious	1
19	39055598	G	T	15.9	0.4	0.98129	0.120862	0.991989	1.47044	Deleterious	0.62074
10	124797364	G	A	32	0.49	0.99612	0.121303	0.995635	0.929673	Deleterious	1
16	21734300	G	A	28.7	0.46	0.98286	0.063197	0.994929	0.956274	Deleterious	1
11	6638385	C	G	22.2	0.55	0.96205	0.121787	0.993657	1.60449	Deleterious	0.615959
8	38913094	A	G	28.3	0.63	0.99477	0.137589	0.995704	1.20112	Deleterious	1
16	2106246	G	A	16.32	0.75	0.97519	0.048193	0.99498	1.55462	Deleterious	0.648879
11	2604776	G	A	27.9	0.31	0.95889	0.104817	0.992813	1.24879	Neutral	0.237596
16	23619184	C	T	22.3	0.69	0.95261	0.137589	0.994791	2.40595	Deleterious	0.61468
5	131714068	A	C	27.4	0.311798	0.97074	0.083675	0.995497	1.11489	Deleterious	0.600851
7	107303882	T	C	20.1	0.48	0.9397	0.174468	0.978078	0.810864	Neutral	-0.250797
2	73828320	A	T	24.1	0.43	0.98214	0.175069	0.985095	0.685329	Deleterious	0.565397
1	76199212	G	C	26.9	0.52	0.99486	0.125526	0.99443	0.797074	Deleterious	0.606322
15	40705287	G	A	16.82	0.36	0.98166	0.17184	0.994546	0.810864	Neutral	0.178425
14	23895028	C	T	28.3	0.72	0.99428	0.056003	0.995143	0.953363	Deleterious	1
1	236143795	C	T	33	0.7	0.99573	0.709663	0.995768	1.17196	Deleterious	1
4	146567309	G	A	19.28	0.38	0.9818	0.063197	0.995415	0.956274	Deleterious	1
2	241810764	A	G	24.2	0.44	0.97853	0.074216	0.99138	0.956274	Deleterious	1
2	32362177	G	C	27.6	0.68	0.99344	0.658983	0.995573	0.831665	Deleterious	0.616818
6	65523270	C	A	24.4	0.51	0.95805	0.063197	0.975958	1.59476	Neutral	0.186673
5	172660213	C	A	20.6	0.73	0.96058	0.127595	0.993667	1.2707	Deleterious	0.614167
21	47533988	G	A	28.8	0.46	0.99126	0.129117	0.99541	0.956274	Deleterious	1
17	29557401	G	A	28.3	0.73	0.99416	0.121303	0.992984	1.10534	Deleterious	1
9	130434396	G	T	25	0.71	0.994	0.128073	0.992332	1.19369	Deleterious	1
7	150648210	T	G	25.5	0.38	0.96886	0.099915	0.993775	1.38633	Deleterious	1
6	33143792	C	A	19.12	0.35	0.96973	0.067067	0.995195	0.976199	Deleterious	0.607805
11	108141874	G	T	29.2	0.56	0.99285	0.128073	0.993786	1.54103	Deleterious	1
12	32955336	C	T	27.9	0.44	0.9871	0.083675	0.994935	0.953363	Deleterious	1
17	42945174	C	G	32	0.57	0.98004	0.17184	0.995196	1.52339	Deleterious	1
17	42934441	A	C	26.3	0.41	0.97344	0.231514	0.99552	1.70861	Deleterious	1
15	48773978	C	A	32	0.52	0.99519	0.078618	0.995082	0.996575	Deleterious	1
17	41219713	C	T	25	0.34	0.98002	0.083675	0.991366	1.60872	Deleterious	0.58969
10	89690847	G	T	28.7	0.66	0.96178	0.060301	0.995562	1.2707	Deleterious	0.645982
22	29121356	C	G	26.7	0.58	0.99206	0.231514	0.99526	1.59291	Deleterious	1
15	48773851	C	T	29.2	0.61	0.99608	0.063197	0.994946	1.18179	Deleterious	1
17	73738661	A	G	16.55	0.4	0.99331	0.072005	0.994609	1.25387	Deleterious	0.648006
1	209806480	T	C	24.7	0.380509	0.93873	0.060301	0.991288	1.11489	Neutral	0.535466
7	150656659	C	G	25	0.46	0.94994	0.104817	0.993292	1.99835	Deleterious	0.594037
12	103271239	C	T	26.7	0.45	0.97183	0.658983	0.994028	1.36253	Deleterious	1
2	203395678	G	A	31	0.62	0.99405	0.137589	0.995437	1.3527	Deleterious	1
11	108141874	G	C	29.2	0.56	0.99294	0.128073	0.993776	1.54103	Deleterious	1
2	228118356	T	C	18.13	0.32	0.98279	0.063197	0.993416	1.12606	Deleterious	0.581525
8	90949252	A	C	26.6	0.55	0.98799	0.121303	0.993062	1.10534	Deleterious	1
18	46623771	C	T	29	0.71	0.99438	0.659464	0.995572	2.20812	Deleterious	1
14	23896447	A	C	27.6	0.6	0.99402	0.056003	0.995688	0.953363	Deleterious	1
11	47367757	C	A	29	0.48	0.99376	0.578056	0.994233	1.08548	Deleterious	1
20	5966567	G	A	28.9	0.61	0.99488	0.231597	0.995401	1.11639	Deleterious	1
17	46023687	A	T	21.6	0.66	0.95712	0.083675	0.99378	1.79075	Deleterious	0.610929
9	98242671	C	T	28.6	0.48	0.99522	0.083675	0.995147	1.46973	Deleterious	1
11	47363708	C	T	26.2	0.56	0.99502	0.074216	0.993281	1.2707	Deleterious	1
12	88534811	C	A	22.7	0.72	0.96994	0.060301	0.99172	1.08548	Deleterious	1
5	112155042	G	A	29.2	0.55	0.99594	0.121303	0.995371	1.54699	Deleterious	1
4	15597831	G	A	29.7	0.61	0.99381	0.060301	0.995458	0.62565	Deleterious	0.563599
14	23900887	C	T	25.4	0.26	0.98825	0.060301	0.993965	1.72328	Deleterious	0.600603
14	23896793	C	T	28.5	0.6	0.99528	0.563428	0.995091	0.953363	Deleterious	1
15	67477064	G	C	25.2	0.56	0.97542	0.175069	0.992638	1.79713	Deleterious	1
4	650033	G	T	21.9	0.56	0.99432	0.129117	0.994996	0.70754	Deleterious	0.639042
11	94178974	A	G	24.6	0.55	0.98743	0.128073	0.979314	1.71738	Deleterious	0.56615
1	11852333	A	C	21.8	0.5	0.97423	0.059349	0.995544	1.71738	Deleterious	1
3	38662333	C	T	29.6	0.55	0.99202	0.094292	0.995098	0.953363	Deleterious	1
12	110032987	G	A	28.1	0.31	0.98692	0.231597	0.995615	1.08548	Deleterious	0.610568
16	89341500	C	T	22.4	0.53	0.97819	0.12342	0.995512	1.2707	Deleterious	1
16	53698781	C	T	18.83	0.56	0.97898	0.063197	0.995141	1.2707	Deleterious	1
7	150674924	A	C	16.43	0.37	0.89134	0.125351	0.968176	1.38632	Neutral	-0.207091
14	65544630	C	T	22.4	0.45	0.9946	0.702456	0.994842	3	Deleterious	1
9	123171404	C	G	25.5	0.52	0.98907	0.137589	0.994927	1.52853	Deleterious	1
9	130582178	C	T	21.5	0.5	0.90829	0.121787	0.994152	1.10417	Neutral	0.544975
6	7568012	A	G	15.93	0.49	0.99442	0.137589	0.995607	1.24576	Deleterious	0.661398
12	48398019	C	G	22.7	0.33	0.95814	0.64067	0.993203	1.40148	Neutral	0.220771
22	41911540	G	T	28.1	0.72	0.97259	0.121787	0.994911	1.18635	Deleterious	1
11	63743696	G	C	15.02	0.49	0.94818	0.166053	0.991988	1.18179	Neutral	0.181925
3	193355740	G	A	27.8	0.67	0.99447	0.231514	0.995156	0.929673	Deleterious	1
5	149264342	C	T	28.4	0.64	0.99446	0.063197	0.995338	0.771059	Deleterious	0.666797
7	107338557	G	A	23.7	0.79	0.99122	0.063197	0.960132	0.62565	Neutral	0.0950213
17	56801462	G	A	27.9	0.73	0.9892	0.083675	0.990603	1.20112	Deleterious	1
11	6636096	C	T	21.4	0.55	0.98997	0.743671	0.995105	1.41927	Deleterious	1
2	152359956	C	G	21.7	0.83	0.99052	0.060301	0.993718	1.52631	Deleterious	1
3	48618314	C	G	22.3	0.66	0.93954	0.658983	0.98807	0.953363	Deleterious	0.564962
3	193366661	G	C	28.4	0.7	0.99613	0.331037	0.995132	0.929673	Deleterious	1
17	41256279	C	T	26.6	0.66	0.98621	0.083675	0.992581	1.60872	Deleterious	1
19	1219413	G	T	24.8	0.29	0.99228	0.295636	0.991702	1.33867	Deleterious	0.586324
11	108128334	G	T	16.32	0.62	0.99221	0.137589	0.984439	1.54103	Deleterious	0.6495
1	43408994	T	C	18.08	0.55	0.95569	0.292527	0.994832	2.09981	Neutral	0.253715
12	103234294	C	T	29.4	0.45	0.97325	0.078618	0.995154	1.17731	Deleterious	1
18	47462620	A	T	29.3	0.35	0.99133	0.091245	0.994969	1.36699	Deleterious	0.653087
7	73466078	A	G	15.94	0.68	0.92553	0.115951	0.991265	1.6913	Neutral	0.189636
12	49444668	C	T	24.8	0.43	0.87721	0.608884	0.95125	0.810864	Neutral	-0.340987
6	133846291	G	A	21.8	0.74	0.99607	0.063197	0.995232	0.70754	Deleterious	0.641298
6	135759512	C	A	31	0.64	0.99375	0.060301	0.995586	0.929673	Deleterious	1
16	2125894	G	A	27.2	0.51	0.99522	0.099915	0.995173	1.55462	Deleterious	1
9	97888809	A	C	17.42	0.79	0.97655	0.060301	0.973477	1.37157	Neutral	0.201558
9	130580993	A	G	21.7	0.49	0.912	0.068591	0.991146	0.918951	Neutral	0.524912
5	131951823	G	A	28.7	0.49	0.99211	0.128073	0.995431	1.5147	Deleterious	1
6	7572302	G	A	26.4	0.36	0.98766	0.137589	0.994671	1.24576	Deleterious	1
11	108012428	G	T	32	0.59	0.99563	0.060301	0.994951	0.968669	Deleterious	1
12	48389037	C	T	29.2	0.22	0.99577	0.121075	0.995737	1.21627	Deleterious	0.668564
6	135777066	T	C	24.7	0.61	0.99498	0.063197	0.987368	0.929673	Deleterious	1
12	49415935	C	G	22.1	0.82	0.97834	0.320204	0.994515	0.810864	Deleterious	0.563675
2	179487495	C	T	21.9	0.84	0.9949	0.060301	0.99329	1.34799	Deleterious	1
3	43591342	T	A	31	0.47	0.9917	0.081037	0.994912	0.810864	Deleterious	0.611267
15	68504011	A	G	21.7	0.54	0.96592	0.698795	0.995195	4	Deleterious	1
13	52524407	C	G	29.1	0.58	0.99495	0.607057	0.995523	1.03446	Deleterious	1
18	29101207	G	C	25	0.38	0.99471	0.137589	0.989058	0.770581	Deleterious	0.613669
9	130425483	G	T	27.3	0.69	0.99413	0.128073	0.995385	1.3789	Deleterious	1
15	67473793	T	C	12.28	0.44	0.97455	0.072005	0.983574	1.79713	Neutral	0.485514
12	88512419	C	T	29.2	0.61	0.99356	0.547309	0.995163	3	Deleterious	1
5	131951823	G	T	27.4	0.49	0.99247	0.128073	0.995511	1.5147	Deleterious	1
8	100844596	G	C	26.4	0.343952	0.99399	0.696353	0.995241	0.771059	Neutral	0.292479
19	1221341	T	G	25.4	0.23	0.96757	0.134018	0.993059	1.52389	Deleterious	0.606696
2	241815422	G	T	12.01	0.48	0.97105	0.074216	0.988476	0.956274	Neutral	0.467159
17	41201212	C	G	25.2	0.51	0.98883	0.137589	0.989775	1.60872	Deleterious	1
19	13394080	C	T	29.9	0.55	0.99343	0.083675	0.994865	1.67995	Deleterious	1
9	77403529	C	T	26.1	0.68	0.99572	0.063197	0.992339	0.870543	Deleterious	1
2	179485354	T	C	20.7	0.63	0.9956	0.083675	0.989389	1.34799	Deleterious	1
9	135801128	T	G	28.6	0.79	0.99225	0.137589	0.993199	1.39894	Deleterious	1
11	2905227	A	G	13.17	0.67	0.46393	0.215285	0.800523	0.547112	Neutral	-0.716427
2	241816953	G	C	25.5	0.3	0.94773	0.074216	0.994236	0.956274	Neutral	0.189429
17	29667521	A	G	15.94	0.64	0.96372	0.175069	0.991173	1.29056	Deleterious	0.6195
9	97888864	C	G	17.44	0.8	0.98928	0.083675	0.993262	1.37157	Deleterious	0.631696
3	37048481	G	A	32	0.51	0.99482	0.231514	0.995055	1.42185	Deleterious	1
4	170498231	C	A	25.9	0.58	0.99108	0.060301	0.994799	0.953363	Deleterious	1
17	3384895	A	T	15.02	0.37	0.9922	0.060301	0.993754	0.929673	Deleterious	0.583008
2	202493952	C	T	29.4	0.59	0.99506	0.724815	0.995527	0.62565	Deleterious	0.564143
3	14190232	C	G	19.86	0.48	0.97985	0.115951	0.994691	3.12112	Deleterious	1
12	48380228	T	G	26.4	0.33	0.99078	0.083675	0.995339	1.21627	Deleterious	0.635379
13	32928997	G	A	25.1	0.66	0.98676	0.658983	0.991168	1.09454	Deleterious	1
11	47354364	C	A	22.3	0.3	0.99464	0.578056	0.99465	1.08548	Deleterious	0.610876
10	94373133	G	A	18.87	0.66	0.99633	0.743671	0.99506	0.968669	Deleterious	1
5	112163625	G	A	28.5	0.65	0.9958	0.083675	0.995481	1.54699	Deleterious	1
2	241813481	T	A	18.47	0.37	0.96898	0.074216	0.993014	1.56829	Deleterious	1
16	2098067	G	C	10.02	0.5	0.65378	0.182457	0.570826	1.54385	Neutral	-0.357195
11	47354255	T	A	22.3	0.45	0.99025	0.074216	0.993345	1.2707	Deleterious	1
2	179444957	C	G	19.37	0.47	0.99653	0.060301	0.991804	1.34799	Deleterious	1
19	50365140	T	G	22.3	0.55	0.95272	0.283776	0.992912	1.2707	Deleterious	0.608361
2	166852629	T	C	22.1	0.53	0.99587	0.063197	0.993143	0.62565	Neutral	0.514694
1	156836700	A	C	24	0.41	0.91805	0.134018	0.98293	1.58919	Neutral	0.541939
2	166234162	T	C	26.4	0.45	0.98342	0.060301	0.978152	0.86673	Neutral	0.555435
3	37058996	G	C	22.1	0.43	0.99595	0.724815	0.995115	1.60707	Deleterious	1
4	79399217	T	A	24.8	0.71	0.99111	0.137589	0.973293	0.685329	Neutral	0.158371
12	52312900	G	A	31	0.29	0.97748	0.547309	0.995606	0	Neutral	0.120699
1	103385921	C	T	27.8	0.57	0.99172	0.063197	0.995404	0.914623	Deleterious	1
11	17449412	A	G	24.3	0.36	0.96583	0.060301	0.980433	0.770581	Deleterious	0.58381
2	166870253	C	T	21.9	0.85	0.99553	0.063197	0.995434	0.62565	Neutral	0.536503
16	68846168	T	C	15.41	0.73	0.96846	0.17184	0.979375	1.66875	Neutral	0.180602
9	104192036	C	T	28.9	0.57	0.99285	0.063197	0.99578	0.831665	Deleterious	0.626068
5	127624946	T	C	31	0.34	0.99421	0.083675	0.995555	0.849248	Deleterious	0.652654
9	130444840	G	A	31	0.6	0.99383	0.137589	0.995315	1.3789	Deleterious	1
7	73469045	G	A	15.47	0.48	0.9696	0.658983	0.990859	1.22522	Deleterious	0.582067
10	73565561	A	T	13.95	0.5	0.97983	0.182457	0.994362	1.56829	Deleterious	0.575473
5	149433995	T	C	22.1	0.46	0.9761	0.068591	0.994918	1.21064	Deleterious	1
20	62039765	C	A	25.4	0.41	0.99369	0.074216	0.991735	0.995742	Deleterious	1
8	11612644	T	G	16.65	0.46	0.95424	0.067067	0.992447	1.2707	Neutral	0.227463
13	32968825	G	C	24.7	0.53	0.99172	0.608884	0.99201	1.09454	Deleterious	1
19	1221947	G	A	14.69	0.22	0.95323	0.048193	0.991276	1.52389	Neutral	-0.158886
17	6610345	A	C	26.4	0.49	0.96277	0.078125	0.995026	0.956274	Deleterious	0.61564
7	6042083	C	T	22.4	0.37	0.9949	0.083675	0.995533	1.32492	Deleterious	1
5	112102884	A	G	26.3	0.69	0.98772	0.060301	0.994562	1.54699	Deleterious	1
9	2635452	G	A	32	0.7	0.99567	0.231597	0.995044	0.984684	Deleterious	1
12	33003698	A	T	26.7	0.8	0.98655	0.091713	0.993744	1.13858	Deleterious	1
9	135796749	C	T	31	0.53	0.99544	0.137589	0.995607	1.39894	Deleterious	1
16	23635329	C	A	28.4	0.5	0.98393	0.724815	0.994467	1.30258	Deleterious	1
22	45681821	G	A	27.4	0.5	0.95405	0.507148	0.994971	1.94151	Deleterious	0.630295
19	1222982	A	T	24.1	0.42	0.9649	0.216804	0.987408	2.50679	Deleterious	1
9	130587972	A	G	7.429	0.57	0.66305	0.182457	0.521003	1.70861	Neutral	-0.370172
2	220022193	C	G	22	0.44	0.99023	0.693117	0.99407	0.956274	Deleterious	1
13	32893463	G	A	17.07	0.15	0.97943	0.082826	0.973127	1.09454	Neutral	-0.239014
7	92146589	C	A	24.4	0.79	0.99015	0.059349	0.975105	1.08548	Deleterious	0.56135
3	38645575	C	T	25.1	0.28	0.99118	0.060301	0.993398	1.13858	Deleterious	0.575793
19	36322049	C	T	23.4	0.48	0.9626	0.056003	0.964288	0.934961	Neutral	0.145882
7	6043690	C	G	19.02	0.79	0.9956	0.083675	0.99451	1.32492	Deleterious	1
3	37058996	G	A	22.4	0.44863	0.9957	0.724815	0.995052	1.60707	Deleterious	1
3	66271554	G	A	17.42	0.52	0.96993	0.064036	0.988949	1.56781	Deleterious	0.619676
2	166909454	C	T	22	0.36	0.99703	0.063197	0.994878	0.62565	Neutral	0.523289
11	47355563	T	C	21.4	0.67	0.99352	0.074216	0.994424	1.08548	Deleterious	1
11	108236051	G	C	14.88	0.66	0.99611	0.709663	0.99041	1.54103	Deleterious	0.612008
2	179419591	C	A	20.8	0.62	0.99709	0.060301	0.99186	1.34799	Deleterious	1
5	140075431	G	A	22.6	0.56	0.99616	0.137589	0.992892	0.771059	Deleterious	0.627256
16	2114429	G	A	27	0.67	0.99594	0.129117	0.994731	1.3694	Deleterious	1
10	89720649	A	T	25.9	0.56	0.99154	0.121303	0.994661	1.08548	Deleterious	1
1	169582166	C	T	26.1	0.37	0.98486	0.573888	0.992482	0.849248	Deleterious	1
9	134398318	G	C	19.78	0.46	0.97117	0.283776	0.9949	1.11489	Deleterious	1
8	68031057	G	T	25.8	0.64	0.98721	0.083675	0.986458	0.771059	Deleterious	0.607509
5	161569169	G	A	31	0.42	0.99685	0.063197	0.99519	0.984684	Deleterious	1
15	48786400	C	G	20.4	0.62	0.99575	0.063197	0.99517	0.996575	Deleterious	1
2	71896338	G	A	32	0.64	0.99138	0.060301	0.995703	0.955795	Deleterious	1
14	88434678	C	T	29.4	0.51	0.99333	0.658983	0.994872	0.771059	Deleterious	0.657976
2	26698780	A	C	24.8	0.309412	0.98794	0.074216	0.98946	0.685329	Neutral	0.13765
2	27693963	C	T	21.5	0.58	0.99511	0.083675	0.992743	0.771059	Deleterious	0.633631
2	166901552	C	A	22.3	0.52	0.99633	0.091713	0.995163	0.62565	Neutral	0.531288
9	37432004	G	A	21.1	0.63	0.98197	0.320204	0.993977	1.14288	Deleterious	1
12	33030779	C	T	18.15	0.68	0.96147	0.137589	0.993964	2.11665	Deleterious	0.609277
2	166912920	C	G	22.1	0.48	0.99662	0.063197	0.995154	0.62565	Neutral	0.531191
12	48525177	G	A	26.7	0.69	0.98995	0.331037	0.990638	0.918951	Deleterious	1
21	44485311	A	C	9.183	0.38	0.23079	0.320204	0.458889	0.834929	Neutral	-0.735562
11	17418462	C	T	24.9	0.34	0.99388	0.094292	0.992118	0.955795	Deleterious	0.603911
12	103234176	A	G	26.5	0.45	0.99138	0.063197	0.995034	1.17731	Deleterious	1
2	27448998	G	A	29.4	0.65	0.99377	0.320204	0.99497	1.43225	Deleterious	1
3	38640407	A	T	27.3	0.6	0.99005	0.083675	0.993944	0.953363	Deleterious	1
8	90996752	C	T	15.7	0.5	0.97522	0.52208	0.98299	2.88522	Deleterious	0.603812
7	92123799	A	G	22.3	0.631416	0.99429	0.231514	0.995229	1.08548	Deleterious	1
13	52548069	A	T	27.2	0.62	0.99294	0.060301	0.993301	1.03446	Deleterious	1
14	21819261	A	G	17.41	0.61	0.93298	0.12342	0.981718	0.914623	Neutral	0.168102
2	203384808	A	G	21.9	0.77	0.99129	0.121303	0.995056	1.3527	Deleterious	1
11	2594217	G	T	25.9	0.31	0.99175	0.068936	0.993037	1.06358	Deleterious	0.588837
7	117254665	A	G	20.7	0.66	0.99531	0.063197	0.995479	2.18546	Deleterious	1
22	29106048	C	T	25.9	0.45	0.92514	0.121303	0.995198	1.77813	Deleterious	0.576821
3	136046575	G	T	25.1	0.72	0.98873	0.231597	0.9898	0.929673	Deleterious	1
17	41242960	C	A	27.8	0.54	0.98645	0.724815	0.993844	1.79394	Deleterious	1
2	48018065	G	C	18.31	0.34	0.92087	0.17184	0.920357	1.36699	Neutral	-0.21454
17	29559209	T	A	27.4	0.74	0.99124	0.137589	0.991924	1.10534	Deleterious	1
11	22284590	G	A	22.2	0.8	0.99421	0.060301	0.994782	0.62565	Neutral	0.527477
15	80450513	G	T	24.8	0.53	0.98875	0.065499	0.994267	0.892754	Deleterious	1
11	108143447	A	G	24.9	0.63	0.99057	0.128073	0.988439	1.54103	Deleterious	1
1	94490606	T	C	25	0.52	0.95997	0.060301	0.993606	0.870543	Deleterious	0.585859
11	47371474	C	A	21.3	0.43	0.99521	0.074216	0.993928	1.2707	Deleterious	1
11	64519395	C	T	28.5	0.7	0.97708	0.072005	0.99533	1.3789	Deleterious	1
11	73785297	C	A	32	0.7	0.99387	0.231514	0.994932	0.771059	Deleterious	0.662729
9	130580994	C	T	22.2	0.49	0.91919	0.121787	0.994665	0.918951	Neutral	0.543272
1	46657979	C	T	27.5	0.3	0.97733	0.724815	0.994341	0.62565	Neutral	0.128386
2	166897980	C	A	21.9	0.41	0.99625	0.083675	0.995018	0.62565	Neutral	0.525644
16	2138141	G	A	16.27	0.25	0.96992	0.121787	0.986133	1.55462	Neutral	0.2387
2	166165305	G	T	28.5	0.54	0.99633	0.063197	0.994464	0.86673	Deleterious	1
2	179447956	T	C	19.6	0.43	0.9948	0.060301	0.991284	1.34799	Deleterious	1
1	3756170	A	G	24.7	0.38	0.99075	0.083675	0.989503	0.62565	Neutral	0.477176
4	995950	G	A	27.4	0.35	0.98149	0.606884	0.994538	2	Deleterious	0.617728
2	189974950	C	G	17.56	0.62	0.98264	0.070486	0.994657	1.73393	Deleterious	0.630295
15	42703484	G	A	22.6	0.38	0.97772	0.536957	0.994511	1.13858	Deleterious	1
17	56285946	T	G	22.3	0.71	0.99161	0.060301	0.994963	0.771059	Deleterious	0.627587
16	23635329	C	T	28.2	0.55	0.98328	0.724815	0.994479	1.30258	Deleterious	1
16	23634452	C	G	16.26	0.34	0.96875	0.12342	0.994023	1.30258	Neutral	0.245732
9	104187911	T	C	25.3	0.66	0.95939	0.063197	0.979823	1.01688	Deleterious	0.584949
2	241808586	G	A	24.4	0.29	0.99345	0.074216	0.993007	1.74494	Deleterious	0.590363
11	47354526	T	G	21.9	0.35	0.9929	0.074216	0.994769	1.08548	Deleterious	0.62191
2	179444122	T	C	19.93	0.53	0.97838	0.083675	0.992369	1.53321	Deleterious	1
17	7127563	G	A	20.9	0.6	0.96624	0.320204	0.990932	1.72922	Deleterious	1
11	64575023	C	A	22.4	0.73	0.99229	0.129117	0.994389	1.29056	Deleterious	1
9	98220293	A	G	17.49	0.56	0.99344	0.20857	0.99541	1.65495	Deleterious	0.656295
11	65300277	G	A	26.8	0.59	0.98856	0.12342	0.99499	0.968669	Deleterious	1
17	29553704	T	G	28.8	0.56	0.97267	0.083675	0.991545	1.29056	Deleterious	1
17	41231417	C	T	22.5	0.348264	0.9514	0.087872	0.949876	1.17115	Neutral	-0.235631
11	108224608	G	A	21.5	0.64	0.99447	0.128073	0.994181	2.52097	Deleterious	1
11	47367757	C	T	28.6	0.48	0.99351	0.578056	0.994143	1.08548	Deleterious	1
17	41243051	T	C	25.3	0.49	0.98586	0.128073	0.988945	2.58354	Deleterious	1
1	11853962	A	G	17.46	0.45	0.9518	0.125526	0.994223	1.53217	Neutral	0.257303
14	94848928	C	A	31	0.38	0.97862	0.547309	0.995411	1.64407	Deleterious	1
9	136221814	T	C	10.62	0.57	0.74379	0.183572	0.951346	1.10417	Neutral	-0.335478
16	78458766	G	A	25.9	0.31	0.99655	0.659464	0.992497	1.17196	Deleterious	0.603479
3	38601637	C	G	28.6	0.68	0.9938	0.175069	0.994918	0.953363	Deleterious	1
13	52516692	T	C	25.8	0.47	0.99029	0.076284	0.995216	1.03446	Deleterious	1
11	108098616	G	A	22.3	0.63	0.99258	0.121303	0.994418	1.54103	Deleterious	1
20	62044935	C	A	27.2	0.56	0.99286	0.072005	0.994597	0.810527	Deleterious	0.604795
20	62321795	G	C	12.17	0.4	0.9147	0.059349	0.992069	1.11489	Neutral	0.0652529
5	125891622	C	T	14.45	0.66	0.97774	0.231514	0.941589	0.892754	Neutral	0.105683
12	111358330	C	A	27.2	0.58	0.9869	0.491513	0.994534	0.995742	Deleterious	1
1	241680617	C	T	25.4	0.62	0.98956	0.175069	0.99253	1.09454	Deleterious	1
12	103245464	C	T	31	0.51	0.97825	0.653264	0.995604	1.36253	Deleterious	1
7	94047144	G	A	32	0.65	0.97879	0.343423	0.995227	1.15449	Deleterious	1
15	48725061	A	T	17.29	0.65	0.97585	0.060301	0.993997	2.78558	Deleterious	0.617571
17	17129637	C	T	21.3	0.59	0.99111	0.137589	0.995038	0.771059	Deleterious	0.636848
8	94800070	A	G	24.7	0.64	0.99452	0.083675	0.990254	0.685329	Deleterious	0.603588
10	89690847	G	A	31	0.54	0.96082	0.060301	0.995666	1.2707	Deleterious	0.64967
3	14193917	C	T	15.78	0.58	0.97156	0.320204	0.990754	1.34099	Deleterious	0.614008
10	101571360	G	A	26.6	0.44	0.95435	0.063197	0.994054	1.2707	Deleterious	0.618196
1	45798588	A	G	18.37	0.74	0.99396	0.231514	0.98312	0.929673	Deleterious	1
16	5133681	A	G	15.84	0.5	0.98972	0.12342	0.991348	1.08548	Deleterious	0.616991
13	110831769	C	T	25.6	0.57	0.99438	0.231514	0.992839	1.19369	Deleterious	1
1	236925760	G	A	15.59	0.43	0.97782	0.083675	0.994526	1.7382	Deleterious	0.615706
2	179547423	C	T	18.14	0.47	0.98303	0.063197	0.984966	1.34799	Deleterious	1
17	18055266	G	A	25.2	0.41	0.96715	0.060301	0.964815	1.15449	Neutral	0.540508
6	129609204	G	C	33	0.72	0.99613	0.063197	0.995504	0.849248	Deleterious	1
2	166198980	G	T	29.7	0.43	0.99668	0.060301	0.995778	0.86673	Deleterious	1
14	88857801	T	C	24.8	0.32	0.96975	0.063197	0.95973	0.62565	Neutral	-0.332665
11	17448702	C	T	29.4	0.43	0.99396	0.060301	0.994933	0.955795	Deleterious	1
13	32944538	G	T	28.1	0.61	0.99641	0.65145	0.99512	1.27976	Deleterious	1
12	116460407	C	A	31	0.7	0.97743	0.083675	0.995371	1.3882	Deleterious	1
9	135779797	C	T	33	0.64	0.98212	0.115951	0.995992	2.38006	Deleterious	1
6	31829229	T	C	21.4	0.65	0.99005	0.175069	0.994854	2.2165	Deleterious	1
2	166894284	A	C	19.56	0.77	0.99403	0.060301	0.995191	0.62565	Neutral	0.540197
11	119149218	A	G	28.8	0.62	0.99399	0.137589	0.995406	1.59605	Deleterious	1
19	50365626	A	G	18.94	0.35	0.9424	0.121787	0.994264	1.2707	Neutral	0.224076
1	45798508	T	G	20.9	0.64	0.9924	0.343423	0.985483	0.929673	Deleterious	1
4	658734	G	A	20.5	0.52	0.9888	0.072005	0.994907	0.70754	Deleterious	0.620401
2	71708012	G	A	26.3	0.55	0.99026	0.658983	0.994618	0.955795	Deleterious	1
2	166870252	A	T	19.74	0.82	0.99405	0.063197	0.995046	0.62565	Neutral	0.537075
17	48271302	A	C	16.95	0.54	0.9637	0.231514	0.993278	1.43908	Deleterious	0.623444
15	48725062	C	T	21.4	0.67	0.98057	0.060301	0.994979	3.74075	Deleterious	1
6	7565754	G	A	32	0.35	0.9952	0.137589	0.994894	1.24576	Deleterious	0.65901
18	52946781	C	A	33	0.54	0.9952	0.724815	0.995823	1.61512	Deleterious	1
10	89720876	G	A	18.59	0.62	0.9758	0.137589	0.9957	1.2707	Deleterious	1
2	112755055	T	G	26.3	0.39	0.98652	0.083675	0.990209	1.81457	Deleterious	1
6	76728434	C	A	32	0.39	0.99048	0.573888	0.995141	0.62565	Neutral	0.540683
2	204732775	G	T	25.1	0.52	0.99049	0.063197	0.987382	1.15388	Deleterious	1
16	23649275	T	C	15.86	0.55	0.986	0.137589	0.961353	1.30258	Neutral	0.215134
19	35530020	G	A	21.6	0.7	0.96039	0.584781	0.994908	1.81855	Deleterious	0.617588
11	108190679	A	G	19.34	0.77	0.99308	0.121303	0.993938	1.72625	Deleterious	1
2	238268033	T	G	17.15	0.53	0.98825	0.146926	0.994211	1.60776	Deleterious	0.634558
9	34649406	G	A	22.1	0.54	0.99404	0.231514	0.994701	0.929673	Deleterious	1
12	110002982	C	T	20.2	0.32	0.97724	0.083675	0.994903	1.2707	Deleterious	0.60709
1	155288083	G	A	18.76	0.64	0.95002	0.320204	0.991514	1.20112	Deleterious	0.606215
13	40268770	G	T	29.1	0.51	0.99483	0.063197	0.995395	1.43488	Deleterious	1
15	48736859	T	C	29.3	0.45	0.99363	0.063197	0.995095	0.996575	Deleterious	1
16	2106644	G	C	24.7	0.6	0.97358	0.072005	0.991955	1.55462	Deleterious	1
11	108183226	G	A	22.1	0.7	0.99265	0.060301	0.993959	1.72625	Deleterious	1
12	32977097	C	G	25.7	0.75	0.9909	0.060301	0.993352	0.953363	Deleterious	1
10	55626401	C	T	26.4	0.34	0.99594	0.573888	0.993237	0.685329	Neutral	0.245587
9	135796824	C	G	29.6	0.63	0.99515	0.231514	0.994825	1.39894	Deleterious	1
11	108142134	G	A	26.8	0.53	0.99248	0.128073	0.992802	1.54103	Deleterious	1
2	220290468	G	C	21.1	0.54	0.99118	0.056003	0.995502	1.01136	Deleterious	1
2	166866353	T	C	21.4	0.69	0.99419	0.063197	0.995241	0.62565	Neutral	0.540787
11	47369407	C	T	26.2	0.26	0.99024	0.578056	0.990833	1.08548	Deleterious	0.601913
5	37142583	C	G	21.9	0.61	0.38957	0.060301	0.764322	0.62565	Neutral	-0.410666
15	48722867	C	A	32	0.56	0.99693	0.083675	0.995428	0.996575	Deleterious	1
1	45798843	C	T	22.2	0.599479	0.99418	0.17184	0.994325	1.11489	Deleterious	1
2	166905460	C	T	21.6	0.36	0.99576	0.063197	0.995205	0.810864	Deleterious	0.603534
15	48766451	C	T	27.7	0.52	0.9958	0.658983	0.994065	0.996575	Deleterious	1
1	160039811	C	A	22.4	0.46	0.93702	0.182457	0.992875	0.995742	Neutral	0.548601
2	69646738	T	A	27.2	0.53	0.9922	0.125526	0.995378	0.797074	Deleterious	0.608878
9	98248157	C	T	29.9	0.485906	0.99587	0.083675	0.994778	1.46973	Deleterious	1
22	32234669	A	G	16.11	0.63	0.9925	0.060301	0.989082	1.26002	Deleterious	0.644779
11	103114420	A	G	26.5	0.58	0.99463	0.063197	0.993459	0.929673	Deleterious	1
11	118898903	C	T	20.9	0.42	0.9766	0.320204	0.995285	0.810864	Deleterious	0.574171
17	33446550	C	T	22.3	0.43	0.98219	0.52208	0.994686	1.42288	Deleterious	1
2	220285069	G	C	18.65	0.24	0.9931	0.104817	0.994514	1.19658	Deleterious	0.634625
21	47410685	A	G	16.92	0.35	0.95379	0.129117	0.993645	2.03451	Neutral	-0.155453
3	134267903	G	A	27.9	0.86	0.98715	0.083675	0.994397	1.13426	Deleterious	1
3	180377370	T	C	28.1	0.52	0.99176	0.078618	0.995402	0.62565	Neutral	0.542933
11	108117855	G	T	29.8	0.69	0.99451	0.128073	0.994398	1.54103	Deleterious	1
4	123868644	G	A	27.8	0.46	0.99582	0.121303	0.994328	1.10534	Deleterious	1
10	75855412	A	G	28.1	0.57	0.97138	0.299256	0.99527	1.56509	Deleterious	1
2	179421574	C	G	19.24	0.28	0.99618	0.547309	0.991701	1.34799	Deleterious	0.615577
3	37070424	G	T	25.5	0.46	0.99167	0.12342	0.992597	1.42185	Deleterious	1
11	108224608	G	T	19.03	0.64	0.99457	0.128073	0.994328	1.54103	Deleterious	1
12	111064165	A	G	22	0.76	0.98172	0.060301	0.973338	0.810864	Neutral	0.11878
11	47354364	C	T	22.3	0.14	0.99444	0.578056	0.994512	1.08548	Deleterious	0.613539
11	47354743	A	C	20.9	0.4	0.99012	0.072005	0.994841	1.2707	Deleterious	1
21	47410200	T	C	26.6	0.41	0.9578	0.072005	0.990498	1.06824	Deleterious	0.595865
17	78092158	T	A	24.8	0.36	0.99424	0.074216	0.984828	1.38633	Deleterious	1
11	103229088	G	A	18.43	0.19	0.99337	0.060301	0.994529	1.11489	Deleterious	0.612746
11	118353211	G	A	29.2	0.64	0.99221	0.128073	0.994083	0.62565	Neutral	0.538685
15	48787665	C	T	32	0.65	0.99517	0.063197	0.994968	0.996575	Deleterious	1
5	176696602	G	C	22.2	0.6	0.9958	0.17184	0.994888	2.4707	Deleterious	1
10	89720649	A	G	26.2	0.56	0.99156	0.121303	0.994714	1.08548	Deleterious	1
1	17350571	T	C	27.4	0.53	0.99386	0.331037	0.994949	1.01136	Deleterious	1
9	71862927	G	T	29.8	0.32	0.99676	0.231514	0.99469	1.20112	Deleterious	0.647343
1	201328750	C	G	27.6	0.39	0.99335	0.570548	0.994799	0.976199	Deleterious	1
8	68092162	G	A	21.4	0.58	0.98585	0.125526	0.99202	0.883024	Deleterious	1
15	89858621	G	A	21.4	0.46	0.95109	0.17184	0.9933	1.89177	Deleterious	0.606088
1	179530422	A	T	27.7	0.33	0.99134	0.060301	0.994909	0.810527	Neutral	0.2415
14	77746425	T	C	27.2	0.53	0.99207	0.083675	0.99452	1.32949	Deleterious	1
2	206992697	C	T	17.57	0.44	0.98379	0.17184	0.994781	2.13359	Deleterious	0.620438
8	87679362	C	G	24.4	0.4	0.99291	0.060301	0.983973	0.685329	Deleterious	0.591292
22	29107895	A	G	15.96	0.46	0.95585	0.231597	0.977861	2.58345	Neutral	-0.186255
16	23634452	C	T	16.39	0.32	0.96707	0.12342	0.99418	1.30258	Neutral	0.239181
3	37042444	A	G	25.6	0.33	0.98809	0.125526	0.989009	1.42185	Deleterious	0.609351
5	127671678	A	G	26.3	0.54	0.98778	0.125526	0.993988	0.849248	Deleterious	1
11	108121800	G	T	29.5	0.79	0.99584	0.137589	0.993801	1.54103	Deleterious	1
3	37042444	A	C	25.3	0.403103	0.99066	0.125526	0.989407	1.42185	Deleterious	1
16	23637556	C	A	16.65	0.61	0.97754	0.702456	0.986793	1.30258	Deleterious	0.614243
17	41226347	C	T	22.3	0.57	0.97634	0.724815	0.981441	1.60872	Deleterious	1
11	108236050	A	G	15.35	0.64	0.99461	0.060301	0.987517	1.54103	Deleterious	0.624568
11	119148875	G	C	29.2	0.41	0.99622	0.724815	0.995309	1.59605	Deleterious	1
22	30057329	G	A	20.8	0.55	0.9948	0.083675	0.995733	1.69991	Deleterious	1
2	206997831	T	G	27.7	0.56	0.9937	0.231514	0.99341	1.33636	Deleterious	1
17	48154486	G	A	16.86	0.57	0.96625	0.108573	0.99482	1.31947	Deleterious	0.632019
11	108141874	G	A	31	0.56	0.99261	0.128073	0.993743	1.54103	Deleterious	1
1	100349675	G	A	31	0.51	0.99531	0.65145	0.995288	0.883024	Deleterious	1
2	166911147	C	G	21.9	0.4	0.9953	0.063197	0.995244	0.62565	Neutral	0.532211
2	179441144	C	A	21.4	0.6	0.99575	0.125526	0.99293	1.34799	Deleterious	1
10	50713929	C	A	31	0.633948	0.99515	0.658983	0.994486	1.91257	Deleterious	1
2	179476406	T	C	16.81	0.82	0.99447	0.083675	0.990495	1.34799	Deleterious	0.643252
7	6029430	C	T	25.2	0.235168	0.9595	0.65145	0.992715	1.51014	Neutral	0.222928
15	48718062	C	T	28.1	0.48	0.99335	0.083675	0.994814	0.996575	Deleterious	1
10	89712018	T	G	27.9	0.75	0.97372	0.060301	0.993228	2.06838	Deleterious	1
17	42427709	G	C	21.9	0.46	0.99231	0.292756	0.995497	1.21064	Deleterious	1
5	13708446	T	G	28.9	0.58	0.99317	0.063197	0.995332	0.62565	Neutral	0.55794
17	41201212	C	T	25.4	0.51	0.98837	0.137589	0.990181	1.60872	Deleterious	1
18	46812803	C	T	31	0.53	0.99619	0.709663	0.994799	1.04001	Deleterious	1
3	48607157	C	A	23.1	0.38	0.92739	0.723109	0.921279	0.953363	Neutral	0.0798856
15	48936801	A	G	22.7	0.44	0.90069	0.503968	0.990861	0	Neutral	-0.00123201
18	46858378	T	C	29.4	0.5	0.99356	0.083675	0.995581	1.04001	Deleterious	1
16	53730062	C	T	28.2	0.62	0.99097	0.658983	0.995299	0	Neutral	0.485016
19	38958453	G	A	26.1	0.6	0.98589	0.137589	0.99376	1.28523	Deleterious	1
12	103306568	C	T	26.6	0.71	0.98834	0.653264	0.994165	1.36253	Deleterious	1
1	241669302	C	T	28	0.59	0.99355	0.343423	0.995211	1.89177	Deleterious	1
15	48730116	T	A	27.8	0.77	0.99362	0.060301	0.995151	0.996575	Deleterious	1
9	137644434	G	C	26.3	0.33	0.98925	0.074216	0.993529	1.11489	Deleterious	0.609366
11	108204611	A	T	17.37	0.55	0.99304	0.121303	0.989626	1.54103	Deleterious	0.640652
6	137146410	G	C	26.5	0.669604	0.99013	0.125526	0.995069	1.07367	Deleterious	1
7	150752363	C	T	22.3	0.51	0.99032	0.693144	0.995109	1.58045	Deleterious	1
2	241815350	A	G	14.98	0.49	0.96683	0.074216	0.993318	0.956274	Deleterious	0.563173
17	44117067	C	T	22.1	0.38	0.97274	0.17184	0.995027	0.810864	Deleterious	0.568873
2	166868618	C	A	22.2	0.84	0.98487	0.063197	0.995339	0.810864	Deleterious	0.578616
11	108175400	A	G	19.98	0.72	0.98881	0.121303	0.991716	1.54103	Deleterious	1
9	98212224	T	C	24.7	0.76	0.99108	0.106797	0.991054	1.65495	Deleterious	1
8	90967509	A	T	24.6	0.52	0.97592	0.125526	0.982146	1.10534	Deleterious	1
20	10620605	T	C	20.4	0.47	0.96717	0.144798	0.993966	1.06824	Deleterious	1
1	76216134	A	G	24.4	0.78	0.99278	0.083675	0.974901	0.797074	Neutral	0.158496
2	166905395	C	A	22.2	0.4	0.99592	0.063197	0.995344	0.810864	Deleterious	0.601453
7	150649942	C	T	14.81	0.42	0.96803	0.129117	0.993603	1.20112	Deleterious	0.570646
13	31891702	G	A	15.77	0.49	0.99382	0.083675	0.991322	0.771059	Neutral	0.245177
19	7167977	A	G	24.9	0.46	0.99193	0.121303	0.992256	1.46156	Deleterious	1
2	145158875	C	A	28.5	0.62	0.99506	0.083675	0.994639	1.03446	Deleterious	1
8	87638210	C	T	32	0.340483	0.99572	0.573888	0.99563	0.685329	Neutral	0.308423
11	108115754	G	A	26.1	0.79	0.98936	0.121303	0.991165	1.54103	Deleterious	1
17	41242960	C	T	27.6	0.54	0.9859	0.724815	0.993693	1.79394	Deleterious	1
13	32893463	G	C	15.68	0.15	0.98136	0.082826	0.974232	1.09454	Neutral	-0.234928
13	32893463	G	T	15.71	0.25	0.98108	0.082826	0.974638	1.09454	Neutral	-0.229655
15	72103821	A	C	22.5	0.47	0.35479	0.074216	0.935853	0.622787	Neutral	-0.390184
3	93617414	C	T	26	0.619751	0.98987	0.063197	0.995405	0.86673	Deleterious	1
11	47364571	C	T	24.6	0.64	0.99479	0.578056	0.986624	1.2707	Deleterious	1
2	152534078	C	T	28.9	0.74	0.99543	0.060301	0.994451	0.918951	Deleterious	1
11	2592635	T	G	25.2	0.37	0.98359	0.104817	0.990978	1.06358	Deleterious	1
9	130435459	G	T	29.5	0.7	0.99462	0.231514	0.99532	1.19369	Deleterious	1
17	59934594	T	C	24.1	0.55	0.97714	0.121303	0.960669	1.08548	Neutral	0.548386
1	201328384	C	A	26.2	0.34	0.9387	0.072005	0.99237	0.976199	Neutral	0.165806
9	37428571	T	A	29.6	0.69	0.97587	0.320204	0.995208	0.957665	Deleterious	1
1	243434278	A	G	20.4	0.77	0.98161	0.081037	0.991305	0.929673	Deleterious	1
20	62078192	T	C	16.68	0.55	0.98462	0.129117	0.935576	0.810527	Neutral	-0.25079
17	59853761	C	G	26.8	0.68	0.99371	0.709663	0.992973	1.08548	Deleterious	1
7	87053221	C	T	24.8	0.44	0.99435	0.063197	0.993321	0.685329	Deleterious	0.601178
20	10644610	C	T	33	0.55	0.97174	0.087233	0.995637	1.68025	Deleterious	1
1	216258039	C	A	21.5	0.38	0.98592	0.063197	0.994388	0.70754	Deleterious	0.606786
8	72127848	C	G	27.5	0.25	0.99571	0.667716	0.994185	1.29168	Deleterious	0.645465
7	92123800	C	T	22.5	0.600824	0.99538	0.743671	0.995523	1.08548	Deleterious	1
1	156104767	G	C	26.1	0.58	0.97374	0.231514	0.994535	1.69703	Deleterious	1
2	47612304	G	A	26.1	0.54	0.98183	0.121303	0.994295	0.929673	Deleterious	1
8	68007968	G	C	21.6	0.73	0.99105	0.128073	0.98933	0.771059	Deleterious	0.610906
17	45009566	G	A	31	0.59	0.99583	0.608884	0.995019	2	Deleterious	1
11	47357426	A	T	24.1	0.45	0.98627	0.074216	0.985513	1.2707	Deleterious	1
18	50589830	G	A	32	0.43	0.99586	0.063197	0.995336	0.984684	Deleterious	1
12	103238113	C	A	32	0.32	0.99694	0.063197	0.995605	1.36253	Deleterious	0.66025
15	48777570	C	T	33	0.77	0.99656	0.063197	0.995426	0.996575	Deleterious	1
3	43641875	C	T	26.4	0.46	0.9937	0.175069	0.993818	0.810864	Deleterious	0.594851
3	120371438	C	A	31	0.36	0.99368	0.602189	0.994917	0.956274	Deleterious	1
11	47362552	A	G	15.49	0.49	0.9689	0.060301	0.99239	1.2707	Deleterious	0.58882
19	5894867	T	C	11.75	0.31	0.89814	0.283776	0.919024	2.57019	Neutral	-0.625089
9	113431265	T	G	16.27	0.57	0.98033	0.060301	0.991275	1.08833	Deleterious	0.614367
19	36333453	C	T	26.2	0.59	0.98413	0.056003	0.995249	0.749746	Deleterious	0.65033
11	47369031	C	A	23.9	0.464426	0.98521	0.074216	0.986864	1.08548	Deleterious	1
2	71188824	G	A	22.2	0.53	0.99312	0.132092	0.995461	0.934961	Deleterious	1
17	48273514	A	T	25.7	0.37	0.96615	0.231597	0.993976	1.25387	Deleterious	1
12	56088226	C	T	29.8	0.43	0.99294	0.724815	0.995516	1.19658	Deleterious	1
9	21971208	C	G	21.5	0.81	0.98468	0.125351	0.994026	2.59041	Deleterious	1
3	193380752	G	T	18.65	0.67	0.97808	0.137589	0.994941	1.90814	Deleterious	1
15	89866634	C	G	28.6	0.46	0.97965	0.17184	0.995398	1.55462	Deleterious	1
8	61741220	A	C	26.8	0.63	0.99353	0.121787	0.994753	0.956274	Deleterious	1
1	156107444	G	A	15.39	0.41	0.97253	0.709663	0.994625	1.69703	Deleterious	0.600331
6	7556054	G	A	26.4	0.41	0.98564	0.175069	0.992964	2.04299	Deleterious	1
2	98986540	G	A	24.3	0.46	0.98352	0.063197	0.985676	1.75396	Deleterious	1
12	33031479	T	A	24.1	0.53	0.97873	0.125526	0.975587	0.953363	Neutral	0.540064
15	73015133	A	C	24.8	0.69	0.99317	0.658983	0.989651	0.996575	Deleterious	1
5	112116602	T	G	22.1	0.6	0.99504	0.083675	0.995367	1.54699	Deleterious	1
16	89598311	G	A	17.51	0.39	0.97902	0.12342	0.993352	1.1699	Deleterious	0.598185
2	26502002	G	A	26.5	0.59	0.99442	0.231514	0.992772	0.936697	Deleterious	1
13	32893212	A	G	17.75	0.48	0.99131	0.121303	0.994148	1.09454	Deleterious	0.623923
4	79285209	G	A	31	0.39	0.9764	0.137589	0.995351	0.870543	Deleterious	1
16	23649452	T	A	22.3	0.61	0.98237	0.17184	0.992939	1.4878	Deleterious	1
4	15581590	G	T	29.1	0.83	0.99634	0.083675	0.99574	0.62565	Deleterious	0.562232
11	108202286	T	C	26.8	0.73	0.99084	0.54472	0.990869	0	Neutral	0.444017
11	103014125	G	A	27.9	0.47	0.99361	0.063197	0.99424	0.929673	Deleterious	1
3	182788909	C	T	26.2	0.53	0.99448	0.137589	0.993353	1.38633	Deleterious	1
5	37038842	T	C	27.8	0.79	0.99065	0.128073	0.994059	2.04703	Deleterious	1
16	23640597	C	A	26.8	0.52	0.98941	0.128073	0.993876	1.4878	Deleterious	1
2	166854547	T	C	21.4	0.6	0.99343	0.063197	0.993689	0.62565	Neutral	0.517527
9	130581941	T	C	14.3	0.495489	0.88221	0.068591	0.96557	1.10417	Neutral	-0.26942
2	189866260	A	G	28.6	0.65	0.99331	0.063197	0.995543	1.12191	Deleterious	1
11	22257823	G	A	28.8	0.28	0.99616	0.060301	0.995362	0.62565	Neutral	0.220255
17	59770874	C	G	26.2	0.77	0.98819	0.083675	0.994631	1.08548	Deleterious	1
11	2790072	A	G	15.49	0.59	0.96434	0.091372	0.976612	1.24879	Neutral	0.179609
2	241817050	G	T	24.2	0.27	0.94139	0.074216	0.992914	0.771059	Neutral	-0.245729
6	107531776	T	C	25.9	0.65	0.9925	0.091713	0.994415	1.07367	Deleterious	1
11	47362584	C	T	18.74	0.46	0.97244	0.083675	0.994408	1.2707	Deleterious	1
5	37026431	T	G	31	0.78	0.9933	0.137589	0.993825	1.2498	Deleterious	1
2	179474410	C	G	22	0.71	0.99552	0.602189	0.992936	1.34799	Deleterious	1
1	241661271	C	G	29.7	0.62	0.99265	0.292756	0.995414	1.09454	Deleterious	1
2	215595234	T	A	17.64	0.52	0.99166	0.121303	0.986207	1.53791	Deleterious	0.633531
19	54631576	G	A	22.3	0.27	0.9905	0.295636	0.993732	1.45144	Deleterious	0.613027
10	89474621	G	T	28.4	0.43	0.99581	0.083675	0.995612	0.70754	Deleterious	0.655357
3	38603905	C	T	28.6	0.62	0.99215	0.658983	0.994695	0.953363	Deleterious	1
11	68705823	G	T	21.1	0.33	0.99262	0.072005	0.994753	0.810527	Neutral	0.226307
11	47369031	C	T	23.8	0.464426	0.98468	0.074216	0.986758	1.08548	Deleterious	1
16	2114271	A	G	25.7	0.59	0.99284	0.129117	0.994597	1.3694	Deleterious	1
5	112111436	T	C	22.2	0.58	0.99218	0.083675	0.995034	1.54699	Deleterious	1
1	120302485	A	T	26.9	0.75	0.99152	0.063197	0.995109	0.62565	Neutral	0.529735
7	117243585	G	C	12.2	0.52	0.9864	0.060301	0.930077	1.19369	Neutral	0.0802703
5	112102885	G	A	27.6	0.66	0.99024	0.060301	0.995321	1.54699	Deleterious	1
11	47371564	C	T	19.46	0.51	0.99081	0.578056	0.992024	1.2707	Deleterious	1
22	29091231	C	T	29.4	0.73	0.99399	0.231597	0.995495	1.59291	Deleterious	1
1	201328750	C	T	27.8	0.39	0.993	0.570548	0.995121	0.976199	Deleterious	1
15	48762955	T	C	26	0.66	0.99481	0.083675	0.993134	0.996575	Deleterious	1
5	82838088	G	A	20.2	0.38	0.9902	0.175069	0.994267	1.22522	Deleterious	1
19	44012214	T	C	22.1	0.41	0.98674	0.175069	0.994847	0.976199	Deleterious	1
14	23900793	C	T	26.7	0.28	0.9903	0.547309	0.993768	1.72328	Deleterious	0.60821
20	62039890	C	G	27.6	0.4	0.99495	0.074216	0.994281	0.995742	Deleterious	1
6	49425402	A	T	24.8	0.64	0.99204	0.060301	0.989873	0.771059	Deleterious	0.605966
4	107115874	C	T	32	0.49	0.9961	0.653264	0.995789	0.62565	Deleterious	0.560686
17	18060469	G	A	25.8	0.347043	0.9955	0.645312	0.994741	1.33971	Deleterious	0.645522
5	155935713	G	A	32	0.41	0.99339	0.063197	0.995533	0.918951	Deleterious	1
11	47371324	C	A	25.1	0.46	0.99389	0.576033	0.989507	1.08548	Deleterious	1
10	73269837	A	G	21.7	0.31	0.99401	0.060301	0.995133	0.771059	Neutral	0.257255
7	107303739	A	G	20.7	0.55	0.94259	0.091372	0.991734	0.810864	Neutral	0.158416
5	38506604	C	T	25.8	0.72	0.99024	0.618467	0.993884	1.45078	Deleterious	1
2	241813393	A	G	9.584	0.2	0.97005	0.074216	0.950856	1.56829	Neutral	-0.255725
11	76867138	G	A	32	0.57	0.99574	0.060301	0.995681	0.968669	Deleterious	1
2	241814622	G	C	23.2	0.53	0.95028	0.074216	0.978455	0.956274	Neutral	0.148734
11	94163075	A	T	24.1	0.6	0.98264	0.125526	0.973932	1.53217	Deleterious	0.570288
2	44175260	C	A	29.6	0.58	0.99566	0.231514	0.995059	1.35981	Deleterious	1
7	150649943	T	C	12.56	0.41	0.96122	0.129117	0.988909	1.20112	Neutral	0.121961
2	47641407	G	A	32	0.59	0.99656	0.320204	0.995118	1.45078	Deleterious	1
17	7578556	T	C	26.3	0.5	0.99113	0.299256	0.989826	1.80677	Deleterious	1
11	47369407	C	G	26	0.56	0.99069	0.578056	0.990554	1.08548	Deleterious	1
5	82832825	G	C	21.3	0.52	0.99429	0.724815	0.995012	1.04001	Deleterious	1
22	51064581	C	T	16.71	0.36	0.99356	0.635938	0.994973	1.01688	Deleterious	0.638202
11	2608924	T	C	25	0.47	0.97406	0.068936	0.984094	1.06358	Deleterious	1
12	33021860	C	T	27.7	0.61	0.98193	0.743671	0.99427	0.953363	Deleterious	1
17	18047111	G	A	19.54	0.49	0.9663	0.108573	0.994128	1.33971	Deleterious	1
6	51656172	C	T	25.3	0.32	0.99032	0.063197	0.991341	0.685329	Neutral	0.175422
17	59924582	C	G	25.6	0.41	0.98284	0.121303	0.977262	1.2707	Deleterious	0.56027
1	220375718	T	C	21.1	0.72	0.9919	0.121303	0.994537	0.929673	Deleterious	1
11	108143580	G	A	26.2	0.56	0.99301	0.128073	0.98631	1.54103	Deleterious	1
12	49440575	T	G	25.5	0.83	0.99163	0.17184	0.9933	0.62565	Neutral	0.498708
6	7567684	T	G	25.7	0.58	0.99233	0.231514	0.994361	1.24576	Deleterious	1
7	150648535	C	T	26	0.32	0.96701	0.072005	0.994149	1.38633	Deleterious	0.607235
15	91346951	G	A	26.5	0.62	0.99347	0.137589	0.994714	1.30921	Deleterious	1
7	6043425	T	A	22.1	0.32	0.99385	0.083675	0.994829	1.32492	Deleterious	0.631082
11	17491771	T	C	28	0.24	0.99329	0.060301	0.995372	0.955795	Deleterious	0.64831
2	166894285	C	A	22	0.77	0.99567	0.060301	0.995366	0.62565	Neutral	0.5342
20	62319289	G	A	24.8	0.48	0.93713	0.129117	0.993284	1.11489	Neutral	0.543704
16	3901011	C	A	32	0.48	0.99465	0.099841	0.995022	1.80355	Deleterious	1
17	41203078	A	T	26.9	0.39	0.9872	0.137589	0.989443	1.60872	Deleterious	1
18	29101207	G	A	25.5	0.38	0.99438	0.137589	0.989063	0.770581	Deleterious	0.622518
11	67816547	G	A	22.4	0.5	0.97314	0.723109	0.994486	0.62565	Neutral	0.488609
2	241812395	G	A	24.7	0.26	0.99009	0.074216	0.994493	0.771059	Neutral	0.212139
14	58923419	G	C	22.7	0.45	0.57099	0.060301	0.807701	0.148273	Neutral	-0.436202
2	44202228	A	G	28.6	0.72	0.99446	0.231514	0.995436	1.35981	Deleterious	1
3	30730004	G	A	33	0.54	0.97113	0.060301	0.995598	1.60449	Deleterious	1
2	179553779	C	T	22	0.62	0.98561	0.573888	0.989785	1.34799	Deleterious	1
2	26688539	C	T	26.5	0.55	0.99585	0.547309	0.995273	0.685329	Deleterious	0.640638
1	161823114	G	C	27.3	0.47	0.97057	0.078618	0.99303	1.62272	Deleterious	1
15	48830006	C	T	32	0.77	0.97778	0.063197	0.994939	2.15449	Deleterious	1
1	241672086	C	G	31	0.46	0.99104	0.343423	0.995579	1.09454	Deleterious	1
2	241815351	G	C	14.97	0.49	0.97246	0.578056	0.994978	0.956274	Deleterious	0.579979
3	182810335	T	C	26.5	0.56	0.97809	0.231514	0.989386	1.20112	Deleterious	1
5	131726380	A	C	27.5	0.53	0.97837	0.060301	0.99525	1.11489	Deleterious	1
2	220146494	G	A	20.7	0.55	0.97833	0.121787	0.994465	1.60449	Deleterious	1
14	65261184	C	T	27.4	0.72	0.99081	0.602189	0.995016	0.918951	Deleterious	1
11	47371474	C	G	20.4	0.5	0.99525	0.074216	0.993241	1.2707	Deleterious	1
13	32971182	G	C	18.19	0.49	0.99073	0.121303	0.99449	1.09454	Deleterious	1
1	40558069	C	T	25.5	0.34	0.9942	0.231514	0.991661	0.729408	Neutral	0.254882
2	166894644	T	C	21.2	0.42	0.97085	0.060301	0.994771	0.810864	Deleterious	0.568614
15	48936802	C	T	22.9	0.46	0.90827	0.503968	0.994776	0	Neutral	0.0358624
1	156105105	T	C	26.4	0.41	0.97158	0.137589	0.994869	1.69703	Deleterious	1
11	108224608	G	C	18.88	0.64	0.99468	0.128073	0.994376	1.54103	Deleterious	1
5	37038841	G	T	28.6	0.78	0.99322	0.128073	0.994771	2.04703	Deleterious	1
7	150648209	C	T	25.9	0.38	0.9735	0.099915	0.994	1.38633	Deleterious	1
12	114836526	C	A	29.2	0.66	0.97971	0.182457	0.994079	1.2707	Deleterious	1
16	2093567	C	T	16.73	0.71	0.97692	0.129117	0.992205	1.55462	Deleterious	0.620598
11	2797285	G	A	21.9	0.47	0.98802	0.068936	0.992821	1.24879	Deleterious	1
11	47354525	C	T	22.3	0.39	0.99452	0.074216	0.994587	1.08548	Deleterious	1
2	179408559	A	C	19.22	0.63	0.99491	0.125526	0.989666	1.34799	Deleterious	1
16	21730513	G	T	25.2	0.61	0.9791	0.063197	0.988798	0.771059	Deleterious	0.587854
9	136219464	C	A	16.5	0.42	0.98559	0.087233	0.98752	1.71618	Deleterious	0.616695
1	17359554	C	T	24.2	0.68	0.99117	0.724815	0.981888	1.01136	Deleterious	1
22	29115474	C	T	27.7	0.75	0.98987	0.083675	0.995442	1.59291	Deleterious	1
5	86676413	G	A	22.6	0.63	0.99456	0.231597	0.995749	1.46428	Deleterious	1
22	38522458	T	C	23.9	0.46	0.97597	0.083675	0.967121	1.08548	Neutral	0.546241
11	103091351	G	T	31	0.36	0.99775	0.653264	0.994637	0.929673	Deleterious	1
18	52946781	C	T	32	0.54	0.99503	0.724815	0.995861	1.61512	Deleterious	1
15	48808561	T	C	27.6	0.55	0.98692	0.063197	0.991065	1.18179	Deleterious	1
11	47364127	A	G	24	0.62	0.98384	0.074216	0.976489	1.08548	Neutral	0.548817
19	49519803	C	A	19.51	0.2	0.94955	0.576033	0.994429	0.770581	Neutral	-0.179368
7	73469100	G	A	17.18	0.52	0.97135	0.060301	0.992658	1.22522	Deleterious	0.610254
10	101601851	G	A	19.69	0.45	0.9961	0.074216	0.995625	1.2707	Deleterious	1
5	112116601	G	A	22.4	0.59	0.99639	0.083675	0.995692	1.54699	Deleterious	1
10	89685269	G	A	18.83	0.68	0.99406	0.602189	0.994907	1.08548	Deleterious	1
9	133342110	A	G	24.6	0.57	0.95554	0.295636	0.991278	1.13858	Deleterious	0.58475
17	56293448	C	T	22.6	0.56	0.99531	0.709663	0.995352	0.771059	Deleterious	0.644859
14	21863975	C	T	22.6	0.72	0.99345	0.137589	0.993955	0.929673	Deleterious	1
22	50966939	A	T	18.75	0.42	0.96489	0.068936	0.99464	1.88271	Deleterious	1
17	29667664	G	A	22.6	0.58	0.96966	0.060301	0.994661	1.29056	Deleterious	1
4	170523664	C	T	31	0.74	0.99551	0.078618	0.995563	0.953363	Deleterious	1
13	52515216	C	T	27.9	0.37	0.99442	0.630245	0.99457	1.03446	Deleterious	1
5	112162804	G	T	22.4	0.67	0.99586	0.060301	0.995415	2.51072	Deleterious	1
21	19715821	A	C	26.6	0.52	0.98944	0.063197	0.992659	0.62565	Neutral	0.506144
1	149898811	C	T	22.1	0.49	0.9708	0.166053	0.995014	1.75949	Deleterious	1
1	161298185	G	A	27.6	0.74	0.98507	0.724815	0.993707	1.75348	Deleterious	1
11	47354743	A	G	22	0.37	0.98995	0.072005	0.994298	1.2707	Deleterious	1
2	227963516	T	G	25.7	0.61	0.98266	0.063197	0.990055	0.953363	Deleterious	1
9	130425633	G	T	27.1	0.62	0.99412	0.137589	0.995464	1.3789	Deleterious	1
9	136223123	C	G	19.2	0.31	0.91751	0.209056	0.989547	1.10417	Neutral	0.132677
7	150672030	C	T	21.9	0.52	0.97646	0.215285	0.993488	2.97408	Deleterious	1
22	29115382	C	A	29.2	0.69	0.99175	0.709663	0.995644	1.59291	Deleterious	1
13	32968825	G	A	25.1	0.53	0.99119	0.608884	0.992415	1.09454	Deleterious	1
9	98215759	C	T	31	0.63	0.99495	0.128073	0.995444	1.46973	Deleterious	1
11	47359131	C	T	18.83	0.57	0.96922	0.074216	0.994301	1.88271	Deleterious	1
11	64575362	C	A	22.2	0.73	0.9929	0.295636	0.995594	1.29056	Deleterious	1
11	47354255	T	C	21.8	0.39	0.98994	0.074216	0.992431	1.2707	Deleterious	1
15	72645408	C	T	22.5	0.62	0.99626	0.724815	0.995773	1.41927	Deleterious	1
1	209823465	T	C	17.44	0.158969	0.95367	0.060301	0.994333	1.11489	Neutral	-0.169672
2	179474816	C	T	22.3	0.73	0.99447	0.083675	0.992953	1.34799	Deleterious	1
1	241661272	T	A	29	0.66	0.99032	0.292756	0.994679	1.09454	Deleterious	1
3	38622864	T	C	26.1	0.66	0.96407	0.083675	0.995069	1.13858	Deleterious	1
9	135780967	C	T	28.6	0.55	0.99642	0.137589	0.995331	1.39894	Deleterious	1
3	142232342	C	A	27.8	0.76	0.99368	0.137589	0.994508	1.48354	Deleterious	1
11	47367756	A	C	26.9	0.5	0.99158	0.074216	0.994294	1.08548	Deleterious	1
19	49519803	C	G	18.63	0.2	0.94993	0.576033	0.99428	0.770581	Neutral	-0.180201
16	23635328	A	C	26.5	0.58	0.98096	0.137589	0.992777	1.30258	Deleterious	1
6	33403391	G	T	22	0.69	0.99205	0.17184	0.995564	1.05372	Deleterious	1
15	42701579	G	T	19.45	0.48	0.9743	0.060301	0.994319	1.13858	Deleterious	1
1	26135643	T	C	22.1	0.59	0.99424	0.129117	0.995625	0.770581	Deleterious	0.646778
15	40700191	T	C	28.7	0.43	0.9944	0.231514	0.994221	0.62565	Neutral	0.542687
14	77751823	C	A	20.6	0.59	0.98159	0.724815	0.993803	1.32949	Deleterious	1
5	112173249	G	A	20.9	0.5	0.99662	0.137589	0.992879	1.54699	Deleterious	1
11	47353621	A	G	22.2	0.37	0.99236	0.074216	0.994611	1.08548	Deleterious	1
7	6043425	T	C	20.9	0.32	0.99369	0.083675	0.994969	1.32492	Deleterious	0.635396
9	130439033	G	A	17.37	0.65	0.95684	0.231597	0.995367	2.32062	Neutral	0.26194
1	156107024	G	A	16.78	0.602833	0.98191	0.340697	0.994361	1.69703	Deleterious	0.626178
2	26414351	C	T	22.4	0.4	0.97723	0.779548	0.995559	0	Neutral	0.430259
5	82832825	G	A	22.1	0.52	0.99394	0.724815	0.995065	1.04001	Deleterious	1
11	17430066	T	A	28.5	0.58	0.99629	0.083675	0.995161	0.770581	Deleterious	0.663809
17	3386791	A	G	20.3	0.54	0.98869	0.087872	0.994909	1.11489	Deleterious	1
11	47362797	T	G	16.84	0.31	0.99013	0.074216	0.992536	1.08548	Neutral	0.209164
9	137644433	A	G	26.1	0.35	0.98634	0.074216	0.990034	1.11489	Deleterious	0.593094
17	41203078	A	C	26.7	0.39	0.98734	0.137589	0.98785	1.60872	Deleterious	1
9	130415992	A	C	27.4	0.62	0.99223	0.327786	0.995433	1.99092	Deleterious	1
11	47357427	C	G	26.1	0.53	0.99436	0.578056	0.993726	1.2707	Deleterious	1
6	159407455	T	C	12.53	0.33	0.55779	0.060301	0.947508	0.770581	Neutral	-1
21	44478943	C	T	24.9	0.37	0.96125	0.702456	0.990286	1.45772	Deleterious	0.59904
11	5247806	C	G	18.18	0.51	0.98622	0.573888	0.99363	0.956274	Deleterious	1
10	89711874	G	A	28.6	0.75	0.97751	0.658983	0.995107	1.2707	Deleterious	1
12	111348980	C	G	17.95	0.42	0.9911	0.060301	0.994707	0.995742	Deleterious	0.623374
16	3781775	A	G	27.7	0.66	0.97537	0.144798	0.995145	2.59911	Deleterious	1
11	64572671	C	T	22.2	0.36	0.98512	0.292527	0.994422	1.10534	Deleterious	1
2	197755637	T	C	25.3	0.67	0.97604	0.125526	0.981801	0.62565	Neutral	0.468245
15	42679950	G	A	32	0.59	0.99687	0.060301	0.99451	1.13858	Deleterious	1
16	2121619	T	A	23.1	0.48	0.95527	0.129117	0.942306	1.55462	Neutral	0.174238
15	68501974	C	T	22.4	0.54	0.97272	0.125526	0.994832	1.2707	Deleterious	1
7	107344831	G	A	29.9	0.5	0.99118	0.063197	0.995613	0.62565	Neutral	0.548361
7	117182069	G	A	31	0.72	0.99516	0.063197	0.995402	1.19369	Deleterious	1
20	45355627	T	A	25.2	0.59	0.99002	0.072005	0.991489	0.956274	Deleterious	1
10	89717777	G	A	28.5	0.71	0.99308	0.083675	0.995871	1.08548	Deleterious	1
1	100696288	C	A	25.4	0.49	0.98598	0.125526	0.991844	0.86673	Deleterious	1
13	100764246	G	A	33	0.56	0.99523	0.231597	0.994884	0.685329	Deleterious	0.649298
12	33003909	T	C	25.2	0.74	0.98662	0.091713	0.990335	0.953363	Deleterious	1
17	41256279	C	A	26.8	0.66	0.98672	0.083675	0.992319	1.60872	Deleterious	1
7	73466171	T	C	13.08	0.63	0.93568	0.146926	0.985874	2.30332	Neutral	0.126052
1	156108550	T	C	17.02	0.52	0.95085	0.083675	0.994595	1.51182	Neutral	0.261764
3	9489368	A	T	25.5	0.68	0.97013	0.17184	0.976142	1.08548	Neutral	0.554007
1	11851263	C	A	22.7	0.44	0.86868	0.643519	0.995546	1.71738	Neutral	0.537561
11	108098424	G	A	22.2	0.65	0.98841	0.121303	0.993232	1.54103	Deleterious	1
5	112111325	G	A	22	0.48	0.99469	0.602189	0.995407	1.54699	Deleterious	1
9	98239828	C	G	19.6	0.54	0.99491	0.097409	0.995658	1.65495	Deleterious	1
11	108216637	T	C	21.9	0.72	0.97384	0.137589	0.993939	1.72625	Deleterious	1
17	42428169	G	A	22.4	0.48	0.957	0.216804	0.99551	1.21064	Deleterious	0.619172
15	40703457	A	G	27.1	0.46	0.99392	0.17184	0.99402	0.810864	Deleterious	0.60432
14	32142689	G	A	27.6	0.66	0.99092	0.060301	0.995087	1.41927	Deleterious	1
3	136012596	A	G	25.2	0.59	0.98509	0.121787	0.987564	0.929673	Deleterious	1
1	3732936	T	C	24.1	0.36	0.98465	0.083675	0.985582	0.62565	Neutral	0.465715
17	7578176	C	T	26.6	0.42	0.98979	0.331037	0.994478	1.80677	Deleterious	1
21	45707018	T	C	23.5	0.57	0.97981	0.072005	0.959288	1.04001	Neutral	0.532344
1	156108549	G	A	19.25	0.51	0.95906	0.083675	0.99556	1.51182	Deleterious	0.635267
10	89692768	A	G	26.3	0.65	0.98933	0.175069	0.994748	2.06668	Deleterious	1
2	238243533	C	G	23.5	0.48	0.93604	0.083675	0.977638	1.95951	Neutral	0.143232
8	103238264	T	C	24.7	0.62	0.99189	0.125526	0.989464	0.929673	Deleterious	1
16	23647657	T	C	24.1	0.55	0.98416	0.121303	0.964765	1.30258	Deleterious	0.565169
7	144380001	C	T	29.9	0.56	0.98724	0.102588	0.994795	1.30258	Deleterious	1
3	14207087	T	G	24.5	0.57	0.99124	0.137589	0.989181	1.34099	Deleterious	1
16	14687157	C	A	18.6	0.6	0.96737	0.724815	0.995164	1.15388	Deleterious	1
3	123044168	C	T	29.3	0.69	0.9946	0.060301	0.995524	1.01136	Deleterious	1
3	182788910	T	C	25.4	0.59	0.9925	0.137589	0.991895	1.38633	Deleterious	1
7	73466252	A	G	11.03	0.59	0.92182	0.146926	0.956409	2.30332	Neutral	-0.279173
19	42474336	C	T	25.6	0.32	0.98927	0.80507	0.994496	1.21064	Deleterious	0.608322
7	150671797	A	T	18.08	0.45	0.97626	0.125351	0.990583	1.38633	Deleterious	0.615597
7	48427558	T	C	23.2	0.35	0.95396	0.063197	0.891041	0.62565	Neutral	-0.68946
1	201027621	T	C	25.7	0.57	0.99158	0.060301	0.993756	1.02543	Deleterious	1
7	6042269	T	C	14.95	0.26	0.99494	0.083675	0.987813	1.32492	Neutral	0.246435
7	150644968	T	A	17.93	0.6	0.92901	0.125351	0.990236	1.38633	Neutral	0.211375
5	127671146	C	A	29	0.5	0.99616	0.137589	0.995302	0.849248	Deleterious	1
12	110006669	C	A	22.4	0.73	0.99325	0.231597	0.995137	1.08548	Deleterious	1
3	120371438	C	T	30	0.32	0.99342	0.602189	0.994982	0.956274	Deleterious	0.636253
4	159601760	G	C	27.9	0.65	0.99581	0.083675	0.993992	1.08548	Deleterious	1
17	56283533	T	A	21.9	0.67	0.98971	0.083675	0.994873	0.956274	Deleterious	1
17	29528178	G	A	29	0.82	0.99439	0.063197	0.993568	1.10534	Deleterious	1
15	63988540	T	G	22.2	0.36	0.99319	0.060301	0.993979	1.45885	Deleterious	1
17	41053124	G	C	22	0.66	0.98733	0.060301	0.995256	2.16663	Deleterious	1
8	90958366	A	C	25.1	0.48	0.93664	0.083675	0.975366	1.29056	Neutral	0.143278
16	2136873	G	A	16.9	0.57	0.98103	0.121787	0.991048	1.55462	Deleterious	0.620527
1	193094348	G	T	29.9	0.54	0.99438	0.125526	0.995705	1.3016	Deleterious	1
19	39412031	C	T	27.6	0.58	0.96698	0.068591	0.995371	0.810864	Deleterious	0.597307
17	41243051	T	G	25.3	0.49	0.98618	0.128073	0.989612	2.58189	Deleterious	1
3	129218913	T	C	17.92	0.51	0.97123	0.137589	0.995227	1.11489	Deleterious	0.623522
8	100844596	G	T	26.4	0.35	0.99391	0.696353	0.995061	0.771059	Neutral	0.287432
6	135769427	C	T	31	0.54	0.99655	0.060301	0.994985	0.929673	Deleterious	1
2	179460233	C	T	21.4	0.38	0.9957	0.670488	0.992609	1.34799	Deleterious	1
7	6042268	C	T	15.58	0.28	0.99617	0.083675	0.991103	1.32492	Neutral	0.256657
6	43011369	C	G	18.77	0.45	0.95617	0.231514	0.993751	0.995742	Deleterious	0.59898
17	29585522	T	C	28.2	0.68	0.99254	0.060301	0.993614	1.10534	Deleterious	1
5	37122531	C	T	29	0.62	0.98453	0.068591	0.992843	0.810864	Deleterious	0.589886
15	48795982	A	G	32	0.59	0.99342	0.078618	0.995447	0.996575	Deleterious	1
2	166915199	C	T	22.2	0.46	0.99439	0.063197	0.995128	0.62565	Neutral	0.530568
12	69107589	G	A	26	0.59	0.98809	0.231514	0.994954	1.60237	Deleterious	1
1	149897727	C	T	22.4	0.56	0.98512	0.320204	0.994476	1.57427	Deleterious	1
2	241813480	G	C	16.01	0.36	0.97507	0.074216	0.994576	1.56829	Deleterious	0.63324
10	50680518	T	C	16.05	0.573485	0.99389	0.063197	0.993118	0.929673	Deleterious	0.634941
17	41215392	T	C	26.2	0.63	0.97905	0.060301	0.985934	1.60872	Deleterious	1
18	52927179	C	A	29.2	0.51	0.99218	0.54472	0.995276	0	Neutral	0.491189
15	48807582	A	G	27.8	0.64	0.99266	0.063197	0.994078	0.996575	Deleterious	1
2	233404513	G	A	14.84	0.36	0.86565	0.134018	0.973565	0.870543	Neutral	-0.292769
19	36322274	C	T	23.5	0.29	0.97549	0.056003	0.971165	0.749746	Neutral	-0.265532
10	121432169	G	A	27	0.49	0.95355	0.125526	0.994546	1.05372	Deleterious	0.617216
7	117292986	G	A	28.6	0.78	0.98777	0.091713	0.99524	2.17634	Deleterious	1
3	38662463	C	T	27.6	0.41	0.99202	0.060301	0.994819	0.953363	Deleterious	1
3	121545029	T	A	26.1	0.72	0.97865	0.059349	0.990862	0.729408	Deleterious	0.619393
19	11222316	G	T	25.3	0.45	0.98914	0.144798	0.991711	1.60449	Deleterious	1
22	29105993	C	G	26.6	0.47	0.97891	0.125526	0.993802	1.77813	Deleterious	1
11	108235946	G	C	19.41	0.65	0.99623	0.060301	0.994691	1.54103	Deleterious	1
20	741884	T	G	17.2	0.45	0.98543	0.215285	0.993828	1.42288	Deleterious	0.624019
1	116275521	C	G	29.5	0.75	0.99419	0.547309	0.99489	1.73265	Deleterious	1

## Sheet: test_splicing_neutral
Chromosome	Position	Reference allele	Observed allele	CADD score	GWAVA score	FATHMM score	FitCons score	DANN score	FunSeq2 score	PredictSNP2 prediction	PredictSNP2 score
8	17749317	C	G	4.765	0.51	0.0903	0.060301	0.718012	0.57833	Neutral	-0.738845
1	206327598	T	C	24.8	0.38	0.99477	0.063197	0.97519	0.831665	Neutral	0.160392
9	108320447	G	T	8.599	0.56	0.13486	0.172434	0.825053	0.944253	Neutral	-0.419695
12	69263103	A	G	26.7	0.54	0.99159	0.060301	0.993199	0.685329	Deleterious	0.611098
6	26093461	G	A	24.8	0.48	0.98514	0.083675	0.989045	0.729408	Deleterious	0.608652
16	48204130	C	T	17.17	0.65	0.99356	0.063197	0.994802	0.771059	Neutral	0.275769
3	47277109	T	C	20.1	0.48	0.9794	0.060301	0.961862	1.08548	Neutral	0.553746
4	169299627	C	T	15.85	0.22	0.2108	0.063197	0.62307	0.306886	Neutral	-1
3	69812844	G	T	18.68	0.73	0.98056	0.063197	0.991814	2.08571	Deleterious	1
19	46145025	G	T	10.31	0.29	0.51521	0.182457	0.908283	0.945503	Neutral	-0.695359
9	27296610	C	T	25.5	0.35	0.98025	0.573888	0.991705	0.62565	Neutral	0.0891697
2	135965002	A	G	27.3	0.68	0.99381	0.060301	0.985088	0.929673	Deleterious	1
11	58611906	C	T	23.5	0.24	0.92554	0.078618	0.949876	0.98311	Neutral	-0.275713
2	182928520	T	C	26.3	0.477819	0.92852	0.063197	0.993474	0.810864	Neutral	0.149394
1	89523674	C	T	25	0.49	0.98507	0.573888	0.994319	0.70754	Deleterious	0.594604
14	24775579	C	T	13.94	0.6	0.96582	0.724815	0.990748	2.86079	Neutral	0.557164
10	90354423	G	C	24.8	0.24	0.97239	0.573888	0.994404	0.810864	Neutral	0.15604
2	196771512	T	C	25.2	0.57	0.99426	0.063197	0.991444	0.929673	Deleterious	1
8	110464510	G	A	26.1	0.59	0.9947	0.060301	0.988112	0.62565	Neutral	0.520515
9	123904367	A	G	26.3	0.597709	0.9864	0.121303	0.989413	0.62565	Neutral	0.488928
4	15713513	G	A	24.9	0.467558	0.9889	0.063197	0.985513	0.685329	Deleterious	0.576975
17	80972329	C	T	17.24	0.29	0.26166	0.723109	0.637465	1.11489	Neutral	-0.678539
9	96097943	C	G	23	0.25	0.9338	0.083675	0.966222	0.810864	Neutral	-0.667185
6	17633077	T	A	23.9	0.437466	0.96863	0.231597	0.924713	1.34099	Neutral	0.520925
4	8235241	G	A	26.5	0.24	0.95944	0.060301	0.993808	0.62565	Neutral	-0.235932
3	14755667	G	C	25.8	0.31	0.98349	0.060301	0.994947	0.62565	Neutral	0.121004
3	30875775	T	C	28	0.73	0.99208	0.063197	0.995056	0.62565	Neutral	0.541909
1	230927675	G	A	17.19	0.65	0.99218	0.081037	0.993018	1.01688	Deleterious	0.62055
12	16377347	C	T	25.1	0.31	0.99323	0.573888	0.987387	0.810864	Neutral	0.160769
1	32154650	C	A	27.8	0.62	0.9879	0.645312	0.995275	1.11489	Deleterious	1
3	135913235	A	G	6.413	0.25	0.26274	0.100691	0.584237	0.945503	Neutral	-0.719907
1	156502770	A	G	16.33	0.36	0.992	0.137589	0.987647	1.10417	Deleterious	0.626337
16	55866915	C	T	14.33	0.62	0.94542	0.608075	0.982867	1.7269	Neutral	0.193155
2	63714580	C	T	28.1	0.592557	0.97077	0.658983	0.993233	0.810864	Deleterious	0.581183
2	71211381	T	C	1.745	0.22	0.13947	0.072005	0.54222	0.247757	Neutral	-1
1	40947434	G	T	23.4	0.54	0.97314	0.658983	0.984003	0.62565	Neutral	0.470773
2	87049443	C	T	3.844	0.27	0.12065	0.060301	0.532103	0.756114	Neutral	-1
19	43772302	C	T	17.48	0.14	0.27446	0.060301	0.946913	0.306892	Neutral	-1
11	57156791	C	T	21.8	0.39	0.31475	0.078618	0.922957	0.903113	Neutral	-0.0144612
2	85581953	G	A	7.049	0.510833	0.26374	0.064036	0.76986	0.945503	Neutral	-0.431656
1	5935162	A	T	22.9	0.37	0.84917	0.072005	0.923631	1.55462	Neutral	0.095859
1	196799813	G	A	12.67	0.48	0.97165	0.063197	0.973052	0.749746	Neutral	-0.273236
1	110200392	A	T	23.4	0.45	0.94993	0.083675	0.961845	0.330577	Neutral	-0.339728
3	142178067	A	G	24.6	0.631946	0.98342	0.083675	0.975543	1.66875	Deleterious	0.560203
2	131258217	T	C	8.396	0.48	0.92422	0.063197	0.637597	0.0028629	Neutral	-0.724283
20	258970	C	T	12.9	0.29	0.74598	0.648423	0.98564	1.42288	Neutral	-0.260145
13	25265101	G	C	7.876	0.19	0.21611	0.547309	0.596463	0.00286289	Neutral	-1
2	168041152	T	C	2.85	0.39	0.14947	0.063197	0.272314	0.0625422	Neutral	-0.757636
9	14824022	C	T	33	0.38	0.99509	0.602189	0.995599	0.62565	Neutral	0.558405
6	117086309	C	A	18.06	0.132214	0.93569	0.64067	0.988537	0.810864	Neutral	-0.635004
4	673702	G	A	13.81	0.5	0.86463	0.643519	0.974888	0.810864	Neutral	-0.656282
20	2597716	A	T	27.2	0.43	0.96199	0.063197	0.995384	0.810864	Neutral	0.216548
12	28124859	C	T	11.05	0.31	0.40389	0.104817	0.613194	1.1795	Neutral	-0.691018
17	60663589	T	C	23.1	0.59	0.98675	0.121303	0.866147	0.883024	Neutral	0.455843
3	186334974	A	T	12.77	0.455	0.95711	0.658952	0.985396	0	Neutral	-0.345234
12	55040904	C	T	10.19	0.35	0.08081	0.573888	0.2771	0.46554	Neutral	-1
4	42400351	G	T	18.84	0.311941	0.9603	0.183864	0.993747	1.77569	Neutral	0.217132
14	78177179	A	G	16.28	0.39	0.9564	0.17184	0.987443	0.810864	Neutral	-0.235956
14	69928413	G	A	6.831	0.46	0.21481	0.709663	0.689307	1.11489	Neutral	-0.433042
18	59560027	C	T	29	0.65	0.91928	0.119651	0.99371	0.956274	Deleterious	0.566127
9	75192940	G	T	11.97	0.27	0.1647	0.063197	0.602575	0.188077	Neutral	-1
6	35261693	G	A	22.4	0.576161	0.98798	0.175069	0.993619	0.929673	Deleterious	1
5	86695210	C	T	27.2	0.59	0.98049	0.702456	0.99313	1.68845	Deleterious	1
3	58183706	C	T	26.2	0.62	0.99245	0.060301	0.995299	0.884712	Deleterious	1
2	242154318	G	A	24.3	0.33	0.9823	0.074216	0.982125	0.62565	Neutral	0.0699829
1	152009387	A	G	22.1	0.49	0.94441	0.217501	0.979372	1.82136	Neutral	0.168564
9	75192941	T	A	13.53	0.25	0.15834	0.063197	0.627232	0.188077	Neutral	-1
2	170441001	G	A	21.6	0.64	0.90568	0.064036	0.992542	2.66315	Neutral	0.547604
20	31829276	G	A	23.4	0.41	0.92929	0.060301	0.969195	0.62565	Neutral	-0.334762
19	36351305	G	T	19.79	0.49	0.96238	0.183864	0.995334	0.934961	Deleterious	0.613427
19	36526495	C	G	5.181	0.5	0.28167	0.175069	0.560553	0.865012	Neutral	-0.4447
2	85923181	T	C	22.7	0.28	0.95038	0.083675	0.843326	0.810845	Neutral	-0.680127
20	31647696	G	T	14.77	0.39	0.96244	0.578056	0.975302	0.810864	Neutral	-0.646601
12	44136258	A	C	20.5	0.503314	0.99037	0.121303	0.995026	0.810864	Deleterious	0.592818
10	43869097	C	A	7.014	0.6	0.15302	0.074216	0.397703	0.188077	Neutral	-0.740708
3	9956157	A	T	2.341	0.39	0.20186	0.104817	0.485913	0.188077	Neutral	-0.757075
4	39469267	G	A	18.23	0.62	0.9829	0.137589	0.995521	1.2707	Deleterious	1
2	165657066	T	C	9.98	0.18	0.09918	0.063197	0.878848	0.0625422	Neutral	-1
14	94931042	A	G	25	0.28	0.99155	0.573888	0.989786	2	Deleterious	0.580028
5	179222858	G	A	18.92	0.4	0.92722	0.215285	0.992446	1.13858	Neutral	0.557956
9	105779244	G	A	13.98	0.15	0.08536	0.063197	0.383718	0.00286289	Neutral	-1
2	28004656	C	T	21.5	0.493213	0.99401	0.060301	0.994878	1.11489	Deleterious	1
4	70802283	G	C	16.52	0.19	0.15647	0.573888	0.802357	0.106622	Neutral	-1
12	102155542	C	G	22.4	0.73	0.99533	0.128073	0.995568	0.771059	Deleterious	0.644519
13	98655293	T	C	27.8	0.77	0.99333	0.17184	0.992841	0.870543	Deleterious	1
17	47120788	A	T	26.8	0.46	0.99395	0.320204	0.995451	1.15388	Deleterious	1
10	50738765	C	A	27.5	0.56	0.99368	0.670488	0.99323	1.44279	Deleterious	1
6	32373064	C	T	23.3	0.2	0.97395	0.060301	0.969499	0.771059	Neutral	-0.266353
3	186845852	T	C	10.42	0.424949	0.11524	0.175069	0.503945	0.00286289	Neutral	-0.759084
2	163124596	C	T	28.5	0.71	0.99496	0.653264	0.995381	1.08548	Deleterious	1
17	15165744	A	G	22.2	0.55	0.93247	0.215285	0.937208	1.7269	Neutral	0.149142
9	90342645	G	T	23.6	0.17	0.92427	0.068591	0.985845	0.810864	Neutral	-0.289726
9	122092	T	C	19.9	0.44	0.98027	0.083675	0.98215	0.849248	Deleterious	1
2	179620947	A	G	19.12	0.35	0.97284	0.060301	0.832876	0.725206	Neutral	-0.285438
10	116085639	G	A	0.363	0.38	0.04815	0.135981	0.26805	0.106622	Neutral	-0.758164
14	58832019	G	A	21.9	0.77	0.99199	0.125526	0.989111	2.28066	Deleterious	1
11	125707761	A	C	19.82	0.22	0.11174	0.060301	0.887186	0.0028629	Neutral	-0.705463
1	161569419	C	G	3.461	0.27	0.02671	0.060301	0.739487	0.668897	Neutral	-1
2	191155130	C	A	26.2	0.622005	0.98929	0.658983	0.992727	1.31127	Deleterious	1
7	107763575	C	T	24.1	0.35	0.96857	0.573888	0.964328	0.62565	Neutral	-0.317721
12	121088486	G	A	22.1	0.44	0.99299	0.120862	0.994782	0.810527	Deleterious	0.588669
1	169487802	C	T	26.4	0.84	0.99324	0.063197	0.995192	0.883024	Deleterious	1
2	234712696	G	C	26.6	0.46	0.98207	0.573888	0.99497	0.62565	Neutral	0.506878
14	81676282	T	C	3.305	0.42	0.11549	0.083675	0.646529	0.87609	Neutral	-0.461732
17	60472551	T	C	15.73	0.53	0.98359	0.060301	0.970688	0.810864	Neutral	-0.252964
19	3938599	A	C	15.63	0.3	0.92321	0.283776	0.474803	0.188077	Neutral	-1
16	772307	A	C	17.55	0.4	0.97957	0.121787	0.991029	1.03446	Deleterious	0.592007
12	40924858	G	A	8.045	0.29	0.4222	0.573888	0.904844	0.0028629	Neutral	-1
10	127685987	A	G	25.9	0.33	0.98271	0.060301	0.989895	1.76257	Deleterious	0.600635
3	190347138	G	A	14.39	0.35	0.95905	0.658983	0.986937	0.996575	Neutral	-0.227399
11	35344107	C	T	2.856	0.47	0.10785	0.063197	0.42187	0.291836	Neutral	-0.751838
10	27342248	C	T	23	0.63	0.82095	0.653264	0.960494	0.771059	Neutral	-0.297104
4	71296406	T	C	15.68	0.126009	0.21353	0.063197	0.653888	0.361897	Neutral	-1
4	110638871	T	A	26.1	0.503551	0.99199	0.083675	0.993444	0.771059	Deleterious	0.622672
2	133064761	T	C	1.769	0.23	0.09672	0.060301	0.616034	3.47608e-23	Neutral	-1
19	10221543	G	T	12.88	0.34	0.97401	0.17184	0.966134	1.68561	Neutral	-0.226626
2	231338156	G	A	20.2	0.31	0.19705	0.063197	0.897203	2.7265	Neutral	-0.317963
6	46690518	A	G	27.1	0.55	0.98669	0.078618	0.992599	0.685329	Deleterious	0.602924
1	47276622	G	T	22.6	0.54	0.98469	0.063197	0.948622	0.685329	Neutral	0.124667
4	74321009	T	C	26.2	0.71	0.933	0.063197	0.990907	1.38633	Deleterious	0.581265
22	30489993	G	A	25.3	0.82	0.97921	0.063197	0.987898	0.62565	Neutral	0.463612
20	62191681	C	G	14.63	0.2	0.98579	0.072005	0.988812	0.62565	Neutral	-0.286575
12	52711756	T	G	17.73	0.51	0.99509	0.060301	0.9945	0.956274	Deleterious	0.636916
6	44147355	G	A	16.06	0.171754	0.94158	0.658983	0.990031	0.870543	Neutral	-0.229945
2	97788732	T	C	16.12	0.31	0.11076	0.083675	0.731233	0.306886	Neutral	-1
2	11682944	G	C	2.038	0.37	0.30338	0.091713	0.736873	2.09961	Neutral	-0.415212
9	135229144	T	C	23.3	0.37	0.86986	0.112256	0.854731	1.83724	Neutral	0.0249786
1	47696581	C	A	15.43	0.32	0.65653	0.182457	0.733939	2.40277	Neutral	-0.640321
3	196043103	C	T	15.1	0.61	0.9473	0.231597	0.991314	1.2707	Neutral	0.203216
1	51912778	C	T	25.7	0.72	0.99633	0.083675	0.98855	1.39394	Deleterious	1
10	129914272	C	T	25.4	0.7	0.86445	0.128073	0.992908	1.12191	Neutral	0.50163
4	142609973	A	G	0.924	0.4	0.11315	0.063197	0.389277	0.616961	Neutral	-0.750288
2	136111018	A	C	26	0.5	0.992	0.060301	0.990553	0.929673	Deleterious	1
19	7828277	A	G	19.43	0.26	0.62247	0.060301	0.86783	2.01159	Neutral	-0.300627
6	107351312	G	A	16.1	0.3	0.15651	0.083675	0.830144	0.00286289	Neutral	-1
1	46826501	G	A	30	0.61	0.99303	0.137589	0.994419	0.929673	Deleterious	1
17	78325483	A	G	15.96	0.53	0.99395	0.125526	0.992086	1.30258	Deleterious	0.649279
17	80367243	C	T	28.5	0.4	0.98658	0.723109	0.995154	0.62565	Neutral	0.527113
15	50593417	C	A	27.1	0.66	0.9858	0.743671	0.992768	1.20112	Deleterious	1
9	136265658	G	A	26.9	0.376195	0.9168	0.059349	0.994275	0.810864	Neutral	0.151918
14	21026773	C	T	3.164	0.46	0.04443	0.491513	0.258288	0.00286289	Neutral	-0.749676
3	38348743	A	C	13.21	0.25	0.98964	0.060301	0.99104	0.62565	Neutral	-0.282088
12	31872151	C	T	5.514	0.44	0.13425	0.096973	0.722806	0.492101	Neutral	-0.751548
13	25265101	G	A	9.755	0.19	0.17466	0.547309	0.638361	0.00286289	Neutral	-1
13	114604989	T	C	14.8	0.35	0.09366	0.060301	0.785952	6.25675e-26	Neutral	-1
1	151297395	T	A	13.61	0.55	0.96807	0.137589	0.907596	0.918951	Neutral	0.0790178
6	31838588	C	T	28.2	0.3	0.96337	0.596874	0.9952	0.934961	Deleterious	0.608005
1	115229365	C	G	27.8	0.4	0.99567	0.573888	0.995555	0.870543	Deleterious	1
22	24919586	G	A	25.2	0.52	0.99496	0.547309	0.991794	0.771059	Deleterious	0.622277
4	71571013	T	G	21.9	0.45	0.92288	0.064036	0.966402	1.03446	Neutral	0.119549
7	12727793	G	A	1.212	0.51	0.3663	0.166053	0.738539	0.647909	Neutral	-0.727747
9	95838255	G	A	24.4	0.35	0.98175	0.083675	0.98703	0.810864	Neutral	0.126808
12	52601888	C	T	21.6	0.46	0.83004	0.060301	0.983018	2.09981	Neutral	0.48689
4	77184997	G	A	24.1	0.38	0.91533	0.063197	0.983893	0.62565	Neutral	0.0381901
9	104169815	G	A	0.636	0.412657	0.1196	0.128073	0.142631	0.492101	Neutral	-0.759251
22	29683124	G	A	27.9	0.77	0.94372	0.320204	0.993896	1.59291	Deleterious	0.624925
1	54337043	A	G	29.1	0.64	0.99389	0.060301	0.995255	1.21064	Deleterious	1
3	178961073	C	G	19.93	0.8	0.99425	0.083675	0.994447	0.62565	Neutral	0.528961
6	11770262	A	G	21.8	0.352532	0.23337	0.091713	0.824996	1.42288	Neutral	-0.00720314
2	238707505	G	A	4.155	0.32	0.12447	0.074216	0.836735	0.761241	Neutral	-1
1	156506972	C	T	29.4	0.5	0.9936	0.743671	0.994243	1.10417	Deleterious	1
11	116701354	G	A	17.11	0.33	0.92254	0.074216	0.995084	1.66597	Neutral	-0.132832
11	60271173	G	T	22.8	0.36	0.72935	0.547309	0.941379	0.62565	Neutral	-0.374471
6	10694725	A	G	10.45	0.2525	0.03001	0.064036	0.828119	0.800093	Neutral	-1
19	53594665	C	T	6.699	0.16	0.10327	0.216804	0.515413	1.10412	Neutral	-0.710002
1	75172786	C	T	26.1	0.51	0.99343	0.659464	0.991624	1.08548	Deleterious	1
2	218990083	G	A	7.012	0.53266	0.19073	0.060301	0.461284	0.353412	Neutral	-0.741519
3	145917599	C	T	26.8	0.62	0.98959	0.602189	0.993583	0.86673	Deleterious	1
2	169952053	G	C	15.04	0.54	0.95221	0.563428	0.994514	0.810864	Neutral	-0.200461
6	144852187	G	A	26	0.407524	0.99355	0.709663	0.98815	0.984684	Deleterious	1
2	28820870	A	G	25	0.225876	0.98765	0.060301	0.991847	0.685329	Neutral	0.16609
8	145003580	G	A	15.36	0.39	0.94612	0.072005	0.976782	1.64407	Neutral	-0.187722
3	48631799	A	G	22	0.62	0.94558	0.182457	0.98265	1.13858	Deleterious	0.582911
8	17491723	G	T	27.8	0.4	0.99522	0.060301	0.995207	1.17911	Deleterious	1
11	119214525	C	A	27.1	0.29	0.99253	0.59043	0.995714	0.870543	Deleterious	0.607498
7	100346094	G	A	23.3	0.39	0.96909	0.060301	0.956457	0.622787	Neutral	0.0408198
9	132388821	G	C	5.205	0.311333	0.16595	0.064036	0.558621	0.800093	Neutral	-1
6	123600200	C	T	26.1	0.46	0.96884	0.573888	0.974593	0.770581	Neutral	0.166742
12	52965240	T	C	24.8	0.3	0.99405	0.060301	0.993038	0.810864	Neutral	0.184433
6	159407455	T	C	12.53	0.243976	0.55779	0.060301	0.947508	0.770581	Neutral	-1
3	37144414	C	T	32	0.228472	0.99326	0.573888	0.994437	0.956274	Deleterious	0.64317
7	93188832	C	T	6.971	0.27	0.2044	0.060301	0.715282	1.08833	Neutral	-0.706687
10	134627760	T	C	23.3	0.2	0.95912	0.074216	0.96473	0.62565	Neutral	-0.674174
13	76197458	T	C	4.79	0.28	0.10479	0.060301	0.733528	0.260237	Neutral	-1
11	119061418	C	G	11.92	0.4	0.96186	0.616094	0.872143	0.810864	Neutral	-0.684448
2	42165754	C	T	14.08	0.33	0.15429	0.128841	0.87486	0.188077	Neutral	-1
6	116265406	C	T	29	0.47	0.99595	0.573888	0.99572	1.32948	Deleterious	1
3	192973579	G	A	30	0.68	0.99513	0.078618	0.995548	0.62565	Deleterious	0.562232
3	132337477	C	A	21.3	0.45	0.99509	0.709663	0.99415	3	Deleterious	1
15	51689665	A	C	26	0.41	0.98026	0.060301	0.984259	0.810864	Neutral	0.550478
1	161337631	C	A	22.6	0.63	0.98115	0.648423	0.994821	1.42288	Deleterious	1
1	36208741	C	T	21.5	0.66	0.98784	0.724815	0.993539	1.11639	Deleterious	1
9	6250600	G	T	24.3	0.33	0.98137	0.063197	0.992012	0.70754	Neutral	0.157203
11	102465490	T	A	26	0.48	0.98916	0.060301	0.994029	0.685329	Deleterious	0.60239
14	91581340	T	C	13.86	0.32	0.1995	0.100691	0.853954	1.77401	Neutral	-0.630906
14	60616070	C	T	22.4	0.24	0.99574	0.709663	0.995496	0	Neutral	0.145388
20	35521264	G	T	2.264	0.46	0.24307	0.724815	0.786362	1.08548	Neutral	-0.422826
11	104869611	C	T	23.8	0.29	0.96261	0.573888	0.965224	1.93626	Neutral	-0.22627
16	4649366	G	A	22.3	0.17	0.89493	0.072005	0.774061	0.810864	Neutral	-0.690899
1	155162102	C	T	4.076	0.22	0.12821	0.129117	0.543662	0.763545	Neutral	-1
1	241847004	G	A	27.6	0.37	0.98914	0.063197	0.993711	1.60569	Deleterious	1
7	29332539	A	T	1.52	0.27	0.16654	0.078125	0.535878	0.445452	Neutral	-1
11	62996038	T	C	16.81	0.57	0.96998	0.081037	0.98146	1.60569	Deleterious	0.619359
2	11727506	A	G	1.733	0.23	0.12334	0.083675	0.356697	0.679798	Neutral	-1
6	44148401	T	A	26.3	0.404482	0.96455	0.060301	0.994369	0.870543	Deleterious	1
19	51227161	G	A	20.3	0.53	0.90948	0.654045	0.990884	0.870543	Neutral	0.532699
21	27938584	C	T	22	0.56	0.98434	0.743671	0.994921	0.62565	Neutral	0.499041
17	61987779	C	T	22.3	0.25	0.75171	0.547309	0.916704	0.62565	Neutral	-0.694846
15	43623058	G	A	22.6	0.42	0.95507	0.064036	0.988135	1.56311	Deleterious	0.601782
12	122825299	C	A	31	0.539926	0.99623	0.658983	0.995017	0.936697	Deleterious	1
3	111709599	G	A	0.694	0.257218	0.08996	0.083675	0.302987	0.148273	Neutral	-1
10	100170695	C	A	28	0.35	0.96066	0.658983	0.995165	1.11489	Neutral	0.263464
6	117746696	C	A	21.8	0.47	0.93935	0.573888	0.992517	1.45772	Deleterious	0.593928
2	234737275	G	C	12.75	0.5	0.96968	0.578056	0.95882	0.62565	Neutral	-0.340288
9	91978444	T	C	15.25	0.3	0.92757	0.068591	0.988623	0.914623	Neutral	-0.250097
4	79350382	T	C	25.8	0.444027	0.99216	0.137589	0.994739	0.685329	Deleterious	0.615097
4	4207798	C	A	29.5	0.31	0.99272	0.547309	0.995428	0.62565	Neutral	0.212769
5	132085115	G	C	14.18	0.64	0.99257	0.104817	0.99009	0.810864	Neutral	0.169067
11	60173360	A	G	24.2	0.3	0.97802	0.063197	0.987506	0.62565	Neutral	0.0570442
19	11977147	G	A	17.07	0.34	0.80724	0.060301	0.804399	0.168198	Neutral	-1
3	150404142	C	T	21.8	0.437776	0.36268	0.060301	0.909396	0.62565	Neutral	-0.393551
7	156468559	T	C	14.61	0.34	0.94295	0.258966	0.973629	1.2707	Neutral	-0.563945
12	96273421	C	T	21.1	0.58	0.99055	0.573888	0.994015	1.56509	Deleterious	1
10	104119023	G	T	10.46	0.61	0.9766	0.231514	0.582783	1.3016	Neutral	-0.0159402
2	241979606	G	T	12.9	0.33	0.9915	0.121075	0.987491	0.810864	Neutral	-0.240407
11	104971507	C	G	11.03	0.21	0.7988	0.063197	0.728331	0.997817	Neutral	-0.684737
4	89042946	T	C	27.7	0.54	0.99229	0.102588	0.995546	0.810527	Deleterious	0.615827
7	129825030	A	G	21.2	0.69	0.99224	0.137589	0.995254	1.3694	Deleterious	1
19	51738933	T	C	23.7	0.19	0.97627	0.573888	0.977116	2	Neutral	0.155199
18	28576756	C	T	28.2	0.28	0.98626	0.658983	0.995258	0.770581	Neutral	0.255726
12	88477009	T	C	28.6	0.53807	0.99174	0.063197	0.995165	1.08548	Deleterious	1
4	128904204	C	T	23.4	0.51	0.9645	0.060301	0.879155	0.62565	Neutral	0.0049154
9	116137808	T	A	8.467	0.35	0.16307	0.292756	0.775647	0.269968	Neutral	-1
12	112159473	A	G	25.9	0.665956	0.98532	0.072005	0.991456	1.11489	Deleterious	1
2	39216456	C	T	21.8	0.68	0.98295	0.060301	0.989682	1.41414	Deleterious	1
19	6183048	A	T	12.41	0.38	0.99255	0.076284	0.980019	2.18796	Neutral	0.520271
19	17735631	G	A	11.63	0.35	0.2634	0.137589	0.851396	0.831665	Neutral	-1
10	74885268	G	A	22.6	0.56	0.99403	0.175069	0.993946	1.2707	Deleterious	1
6	26368279	G	A	2.457	0.56948	0.04913	0.060301	0.716855	0.148273	Neutral	-0.738577
1	156713443	C	T	21.8	0.43	0.95072	0.702456	0.991504	1.38633	Deleterious	0.605662
1	97915614	C	T	27	0.73	0.99356	0.618467	0.991324	1.01688	Deleterious	1
6	49681212	A	G	10.37	0.282657	0.76462	0.135981	0.745327	0.188077	Neutral	-1
11	5719777	T	C	17.81	0.3	0.91063	0.12342	0.984823	0.984684	Neutral	-0.242354
3	49935646	T	C	21	0.6	0.99139	0.094292	0.990406	1.23893	Deleterious	1
1	48694627	G	A	31	0.71	0.99511	0.060301	0.995037	0.62565	Neutral	0.559403
17	40985792	G	C	11.45	0.22	0.20822	0.47417	0.673602	1.4805	Neutral	-0.638163
4	663834	G	C	14.51	0.242852	0.85941	0.606735	0.99188	0.892754	Neutral	-0.275234
1	8075753	C	T	29.1	0.5	0.92188	0.087233	0.992845	1.11489	Deleterious	0.566321
9	138589474	C	T	6.32	0.28	0.28412	0.074216	0.809416	0.810864	Neutral	-1
6	38867683	G	A	34	0.46	0.99716	0.060301	0.995766	0.62565	Deleterious	0.561067
12	133197176	C	G	2.186	0.192225	0.14171	0.127595	0.677912	0.291836	Neutral	-1
3	20027675	C	T	21.6	0.48	0.99003	0.060301	0.995454	0.62565	Neutral	0.519929
9	104190750	C	A	32	0.63	0.97783	0.573888	0.995704	1.01688	Deleterious	1
12	104350408	C	T	22.3	0.36	0.99306	0.600757	0.995457	2	Deleterious	1
2	102027176	C	G	12.9	0.66	0.97659	0.083675	0.990988	0.810864	Neutral	0.0898534
3	113697179	C	A	23.4	0.56	0.96342	0.063197	0.982815	1.08548	Deleterious	1
2	160571110	G	A	11.72	0.43	0.6136	0.087233	0.82452	2.97171	Neutral	-0.367318
19	42133267	C	G	17.74	0.12	0.62311	0.573888	0.86644	0.188077	Neutral	-1
2	111918994	A	G	5.265	0.166962	0.16336	0.137589	0.747141	1.36194	Neutral	-0.65947
17	40717487	A	G	17.82	0.64	0.96214	0.231514	0.993933	2.36843	Neutral	0.231772
11	113222931	T	C	24.7	0.53	0.97998	0.063197	0.988926	0.62565	Neutral	0.46081
3	160025570	C	A	28.9	0.328821	0.99334	0.078618	0.994045	1.74732	Deleterious	0.64999
2	167266447	T	C	25.1	0.53	0.99198	0.063197	0.990025	0.62565	Neutral	0.486984
6	52664096	C	T	3.272	0.39	0.11601	0.063197	0.739448	1.28979	Neutral	-0.410193
2	55407644	A	T	11.27	0.67	0.95861	0.063197	0.979098	0.810864	Neutral	-0.654899
1	120386922	A	T	1.022	0.3	0.26026	0.048193	0.696968	0.185214	Neutral	-1
3	12526380	G	T	1.183	0.12	0.0751	0.064036	0.581549	0.945503	Neutral	-0.72366
8	124978398	G	A	25.6	0.51	0.99565	0.573888	0.992961	0.62565	Neutral	0.516262
9	133061568	G	A	15.22	0.48	0.99761	0.060301	0.994279	0.810864	Neutral	0.223687
2	135757586	C	T	24.7	0.74	0.98396	0.060301	0.992648	0.62565	Neutral	0.467222
19	43268067	C	T	13.03	0.15	0.06542	0.547309	0.318547	0.00286289	Neutral	-1
1	157653036	T	C	24.6	0.64	0.88897	0.063197	0.943364	2.62985	Neutral	0.0972203
2	75749490	C	T	22.1	0.64	0.93495	0.078618	0.994074	0.810864	Neutral	0.144463
1	100316589	A	G	10.92	0.51	0.38732	0.183572	0.820687	1.06824	Neutral	-0.399309
9	114356501	C	A	22.1	0.3	0.98555	0.743671	0.99527	0.62565	Neutral	0.130767
12	124097800	G	T	22.3	0.361429	0.99635	0.231514	0.995254	1.23975	Deleterious	1
11	118827917	G	A	16.16	0.56	0.93451	0.576033	0.992396	0.956274	Neutral	0.179946
19	43375918	C	G	0.642	0.1	0.0632	0.573888	0.478464	0.0625422	Neutral	-1
12	92382871	A	G	12.31	0.19	0.14058	0.063197	0.378897	0.931831	Neutral	-0.708531
12	39712004	C	T	18.08	0.54	0.9608	0.070486	0.995368	1.90512	Neutral	0.264061
1	11009679	G	A	10.33	0.16	0.14461	0.060301	0.395188	0.188077	Neutral	-1
13	97642011	C	T	11.2	0.23	0.07545	0.081037	0.613604	0.00286289	Neutral	-1
8	124978398	G	C	25.3	0.51	0.99585	0.573888	0.993047	0.62565	Neutral	0.509702
15	85430019	G	A	10.77	0.35	0.86324	0.135981	0.889957	0.956274	Neutral	-0.681528
2	107073580	C	T	23.7	0.3	0.97258	0.063197	0.986297	0.62565	Neutral	0.0672799
1	160162591	G	C	26.6	0.36	0.97788	0.527494	0.995242	0.956274	Deleterious	1
4	76521525	C	T	26.3	0.39	0.9912	0.063197	0.994725	0.685329	Deleterious	0.613646
6	36931598	G	A	17.24	0.38	0.86437	0.618376	0.994261	1.76257	Neutral	0.177303
15	89847094	G	A	32	0.57	0.99678	0.724815	0.99529	1.09454	Deleterious	1
2	71060030	C	T	28.4	0.149789	0.98161	0.547309	0.99516	0.870543	Deleterious	0.611668
4	89326026	A	G	21.8	0.487042	0.28972	0.063197	0.918885	0.929673	Neutral	-0.00893614
9	104145751	C	G	2.959	0.4	0.10628	0.083675	0.592946	0.247757	Neutral	-0.758459
11	4594535	C	G	0.056	0.16	0.05781	0.547309	0.352337	0.00286289	Neutral	-1
7	136635749	G	A	0.52	0.11	0.02275	0.078618	0.403014	0.226462	Neutral	-1
8	38840075	G	A	17.37	0.51	0.98922	0.060301	0.995297	0.62565	Neutral	0.175679
2	113789344	C	T	0.012	0.262223	0.06652	0.060301	0.292347	0.98635	Neutral	-0.715258
12	32996248	C	T	16.31	0.43	0.15985	0.087872	0.745167	0.330576	Neutral	-0.734196
6	3445052	C	T	5.677	0.311875	0.16112	0.115951	0.698733	0.188077	Neutral	-1
19	3047560	C	T	2.166	0.27	0.06147	0.125351	0.44734	0.547112	Neutral	-1
2	111806794	G	T	23.9	0.33	0.81365	0.659464	0.976246	0.810864	Neutral	-0.681041
3	30885878	C	T	32	0.23	0.99141	0.618467	0.995263	0.62565	Neutral	0.217821
6	116783619	T	G	22.2	0.28	0.98072	0.172434	0.992239	1.42288	Deleterious	0.584422
8	69012080	T	C	18.98	0.55	0.99268	0.060301	0.995004	0.685329	Deleterious	0.624395
15	91491883	G	T	18.49	0.68	0.99564	0.724815	0.994646	1.08548	Deleterious	1
22	36597744	A	C	1.31	0.23	0.00484	0.078125	0.384455	0.333487	Neutral	-1
9	116191244	G	A	18.98	0.39	0.24775	0.060301	0.709789	0.62565	Neutral	-0.421262
2	84881000	T	C	25.4	0.64	0.99022	0.063197	0.993706	0.62565	Neutral	0.496869
7	12375766	C	T	23.7	0.46	0.97753	0.709663	0.914038	0.00286289	Neutral	-0.0259467
6	121638640	C	A	28.4	0.5	0.99294	0.602189	0.995667	0.62565	Neutral	0.551553
2	169847310	C	T	32	0.324793	0.99575	0.573888	0.995811	0.685329	Neutral	0.306567
3	49828873	C	T	10.35	0.299533	0.57004	0.602189	0.613235	0.199279	Neutral	-1
1	26190354	T	C	18.79	0.54	0.94414	0.070486	0.945468	1.7512	Neutral	0.179295
12	21294593	G	A	23.6	0.38	0.97099	0.063197	0.97502	0.62565	Neutral	0.0520382
9	86907582	C	T	22.1	0.44	0.99567	0.547309	0.995656	0.810864	Deleterious	0.60218
4	69093792	T	C	18.98	0.450004	0.99139	0.063197	0.9889	0.62565	Neutral	0.496479
10	82122705	A	G	22.9	0.31	0.26713	0.063197	0.937672	1.03446	Neutral	-0.349077
12	28605588	G	A	28	0.456744	0.98977	0.063197	0.993576	0.953363	Deleterious	1
17	40766277	G	A	18.24	0.77	0.99312	0.724815	0.992888	1.52853	Deleterious	1
3	167083673	C	G	25.6	0.565356	0.98333	0.573888	0.993959	0.929673	Deleterious	1
1	35220798	T	C	19.25	0.5	0.92391	0.091966	0.981751	1.6771	Neutral	0.552647
14	52494064	T	C	27.5	0.52	0.99083	0.063197	0.994462	0.953363	Deleterious	1
1	40955200	G	C	18.24	0.43	0.96195	0.658983	0.967101	0.810864	Neutral	-0.260016
2	220099546	A	G	13.9	0.7	0.95678	0.343423	0.931101	1.38633	Neutral	-0.201265
10	32807434	G	T	23.3	0.18	0.97105	0.063197	0.955303	0.70754	Neutral	-0.277611
2	31596738	C	G	28	0.26	0.99164	0.573888	0.995427	0.729408	Neutral	0.299921
11	59939727	C	G	7.916	0.41	0.25468	0.060301	0.890713	0.810864	Neutral	-0.728921
5	35013058	C	T	16.48	0.65	0.99346	0.547309	0.995268	0.870543	Deleterious	0.648005
1	201982956	G	T	15.01	0.63	0.98096	0.702456	0.992818	1.66597	Deleterious	0.585445
10	101571360	G	A	26.6	0.44	0.95435	0.063197	0.994054	1.2707	Deleterious	0.618196
22	30079688	A	G	0.15	0.49	0.05953	0.060301	0.298414	1.07713	Neutral	-0.438322
12	29630166	C	T	5.733	0.31	0.24747	0.063197	0.811058	0.705016	Neutral	-1
3	130095079	G	A	22.8	0.52	0.28155	0.618467	0.950909	0.62565	Neutral	-0.383823
9	35662508	C	A	22.5	0.54	0.96979	0.643519	0.993357	0.810864	Neutral	0.553709
2	219855573	C	T	26.3	0.36	0.98836	0.616487	0.992009	1.11489	Deleterious	1
6	49819844	T	G	18.76	0.24	0.21581	0.063197	0.798974	0.62565	Neutral	-0.699875
12	31815202	G	A	16.47	0.5	0.99333	0.060301	0.995126	0.810864	Neutral	0.248128
9	95163372	A	G	20.3	0.54	0.98125	0.063197	0.982518	1.39894	Deleterious	1
22	45685025	G	A	24.7	0.32	0.97482	0.068591	0.991941	1.32949	Deleterious	0.585516
11	67441906	A	C	17.56	0.18	0.13643	0.091966	0.566656	1.60387	Neutral	-0.624155
6	70447833	C	T	31	0.55	0.99306	0.709663	0.995341	0.771059	Deleterious	0.663884
9	33001564	C	A	16.53	0.49	0.85616	0.52208	0.978426	1.88271	Neutral	-0.230528
19	53119969	A	G	2.427	0.11	0.06294	0.121303	0.409396	0.106622	Neutral	-1
3	171571641	G	A	8.398	0.58	0.37368	0.063197	0.352241	1.3694	Neutral	-0.374239
6	57372356	G	C	25.5	0.69	0.97679	0.110377	0.98108	1.88271	Deleterious	1
3	118955919	T	C	1.865	0.4	0.16176	0.17184	0.454063	0.188077	Neutral	-0.757636
11	36397709	G	A	6.347	0.47	0.191	0.182457	0.716275	2.22278	Neutral	-0.412088
12	96374333	C	T	29.3	0.31	0.99591	0.547309	0.995436	0.771059	Neutral	0.305008
17	76994369	C	T	7.352	0.19	0.13103	0.074216	0.846196	0.492101	Neutral	-1
7	32110008	C	T	20.2	0.61	0.94832	0.172434	0.994544	0.810864	Neutral	0.194132
9	77692074	C	T	18.54	0.481025	0.9662	0.630245	0.993614	0.810864	Deleterious	0.564705
22	25599863	G	T	23.5	0.54	0.99089	0.083675	0.980668	0.955795	Deleterious	1
2	85578987	T	C	20.5	0.53	0.98939	0.083675	0.994777	0.771059	Deleterious	0.629607
1	110032751	G	T	16.58	0.54	0.95639	0.059349	0.974519	1.2707	Neutral	-0.169305
13	25424583	T	C	12.98	0.37	0.17351	0.063197	0.346661	0.0625422	Neutral	-0.743219
5	78378780	G	A	22.1	0.48	0.99621	0.060301	0.995589	0.62565	Neutral	0.534103
19	35505292	G	A	21.8	0.5	0.93271	0.17184	0.994692	1.38633	Deleterious	0.589569
2	223559079	A	G	14.91	0.200215	0.96536	0.063197	0.973662	0.870543	Neutral	-0.255494
15	93616946	A	G	10.68	0.32	0.35608	0.172434	0.874476	1.27474	Neutral	-0.650328
22	35659868	G	T	28.1	0.55	0.97962	0.12342	0.995311	1.08548	Deleterious	1
9	117086369	G	T	23.2	0.33	0.8966	0.060301	0.98092	0.976199	Neutral	0.108418
9	114332369	A	G	18.02	0.67	0.9766	0.137589	0.993036	0.771059	Neutral	0.197218
11	124761561	C	T	22.2	0.54	0.95333	0.596394	0.995359	1.11489	Deleterious	0.614596
16	19729016	G	C	8.448	0.41	0.36055	0.064036	0.774268	2.41465	Neutral	-0.403147
12	56095162	C	A	6.128	0.394846	0.15334	0.602189	0.542226	2.1808	Neutral	-0.422041
11	7063617	A	C	24.8	0.23	0.9773	0.063197	0.991541	0.62565	Neutral	0.0711248
3	114429162	T	C	7.582	0.31	0.13555	0.060301	0.340556	1.76559	Neutral	-0.66922
2	24346404	G	A	8.472	0.36	0.22089	0.215285	0.950267	1.2721	Neutral	-0.357596
6	139197608	G	C	11.27	0.4	0.93188	0.547309	0.976912	0.62565	Neutral	-0.69109
3	49456691	A	C	17.72	0.79	0.97175	0.283776	0.987168	0.892754	Deleterious	0.595673
3	57414376	C	T	27.1	0.323953	0.9928	0.547309	0.99251	0	Neutral	0.11739
17	3807622	A	C	26.2	0.53	0.98283	0.091966	0.992519	0.870543	Deleterious	1
4	69094459	C	A	13.13	0.33	0.97882	0.573888	0.907014	0.62565	Neutral	-0.696439
4	76842103	C	T	26.3	0.46	0.98872	0.644132	0.993297	0.62565	Neutral	0.496244
1	230925937	T	G	18.59	0.58	0.99174	0.132092	0.994949	1.01688	Deleterious	1
1	47609589	G	T	15.85	0.28	0.90396	0.050388	0.983349	1.40632	Neutral	-0.18606
2	233323460	T	A	20.3	0.244434	0.97189	0.074216	0.671828	0.0625422	Neutral	-0.387107
10	71060524	G	A	10.34	0.34	0.96585	0.060301	0.878767	0.931831	Neutral	-0.344752
8	143922642	G	A	22.6	0.42	0.82289	0.074216	0.85789	0.810864	Neutral	-0.381219
1	156752073	G	C	26.9	0.55	0.9884	0.732669	0.995658	1.20112	Deleterious	1
10	16961960	A	G	24.8	0.61	0.9628	0.063197	0.988352	1.08833	Deleterious	0.584107
18	3262784	C	T	7.125	0.21	0.21057	0.090647	0.587419	0.945503	Neutral	-0.719343
2	202074287	T	C	17.83	0.44	0.99074	0.060301	0.991577	1.26002	Deleterious	0.625483
19	8167607	C	T	25.1	0.46	0.98778	0.724815	0.991768	0.918951	Deleterious	1
6	135818325	C	A	13.57	0.458156	0.85953	0.151085	0.871677	1.11489	Neutral	-0.323217
11	17527497	C	T	27	0.79	0.98755	0.083675	0.995378	0.831665	Deleterious	0.597165
12	109485520	G	C	0.753	0.425604	0.09237	0.060301	0.601956	0.313911	Neutral	-0.764974
8	39442197	G	A	9.005	0.38	0.29083	0.091245	0.918178	1.60273	Neutral	-0.346819
7	117876981	G	A	23.4	0.73	0.96502	0.063197	0.939842	0.685329	Neutral	0.11299
1	67242087	G	A	28.5	0.36	0.99355	0.060301	0.995099	0.62565	Neutral	0.549733
2	102038936	T	G	25.4	0.41	0.97583	0.060301	0.986577	0.62565	Neutral	0.460969
22	30476481	G	A	15.71	0.48	0.31761	0.182457	0.948026	1.84344	Neutral	-0.289929
3	10242051	A	G	25.2	0.44	0.97669	0.060301	0.990258	0.918951	Deleterious	1
7	44268525	T	A	26.6	0.56	0.9884	0.074216	0.993887	1.26208	Deleterious	1
12	40922977	A	C	12.12	0.39	0.57278	0.063197	0.884922	0.00286289	Neutral	-0.731386
12	10603082	C	G	20.5	0.25	0.75026	0.573888	0.846886	1.80077	Neutral	-0.285131
9	730250	T	G	27.9	0.4	0.98486	0.547309	0.994863	0.685329	Deleterious	0.615555
1	20072024	C	G	25.9	0.69	0.9926	0.658983	0.994166	0.790984	Deleterious	0.598175
11	4108092	G	A	21.7	0.61	0.99434	0.183335	0.876133	1.76128	Neutral	0.51312
1	247587147	A	G	22.1	0.32	0.56221	0.060301	0.723111	0.771059	Neutral	-0.702379
14	73719484	G	A	26.5	0.42	0.97204	0.295636	0.995226	1.1699	Deleterious	1
2	27706244	C	T	28.9	0.67	0.99304	0.083675	0.994535	0.771059	Deleterious	0.654178
2	204001498	G	A	27.7	0.78	0.99482	0.063197	0.988962	0.685329	Deleterious	0.625137
3	183353583	T	C	9.782	0.31	0.21531	0.064036	0.761271	1.42288	Neutral	-0.643567
12	122255501	A	G	24	0.530705	0.90448	0.295636	0.963696	1	Neutral	0.112319
9	138531138	C	A	0.05	0.29	0.10467	0.175069	0.344399	0.148273	Neutral	-1
8	124154697	G	T	24.2	0.37	0.9858	0.137589	0.986931	0.62565	Neutral	0.466222
19	39690984	A	G	17.63	0.32	0.99119	0.074216	0.994102	0.810864	Neutral	-0.172972
21	43496358	T	C	24.4	0.27	0.9796	0.060301	0.9834	0.771059	Neutral	0.146241
2	154757447	A	G	24.4	0.27	0.97691	0.078618	0.985199	0.749746	Neutral	0.167862
2	201499512	A	G	28.3	0.82	0.99625	0.083675	0.99553	0.62565	Neutral	0.559072
11	59863030	G	A	26.9	0.43	0.98225	0.573888	0.994529	0.810527	Deleterious	0.572218
2	241979716	G	A	20.3	0.153263	0.9895	0.667671	0.994569	0.62565	Neutral	0.141811
16	30544474	T	C	13.65	0.43	0.92841	0.074216	0.856901	1.08548	Neutral	-0.325467
2	163136505	C	G	27.6	0.36	0.98855	0.653264	0.99289	1.08548	Deleterious	1
9	117086369	G	C	23.2	0.33	0.89742	0.060301	0.98098	0.976199	Neutral	0.108418
16	775236	C	T	7.4	0.39	0.17593	0.696353	0.665698	0.966481	Neutral	-0.447776
2	176015787	C	A	27.2	0.53	0.97096	0.292756	0.988042	1.38897	Deleterious	1
6	41117998	C	T	27.7	0.48	0.98225	0.573888	0.995202	0.70754	Deleterious	0.629803
17	60824224	A	G	2.273	0.34	0.14747	0.060301	0.508876	0.247757	Neutral	-1
1	21976290	C	A	26.5	0.54	0.97762	0.104817	0.993827	1.15449	Deleterious	1
12	55025520	A	G	21.7	0.313423	0.4028	0.547309	0.932482	0	Neutral	-0.710003
11	62931547	T	C	11.09	0.4	0.91162	0.063197	0.947569	0.62565	Neutral	-0.699059
4	147858745	C	T	21.2	0.38	0.99132	0.573888	0.995495	0.62565	Neutral	0.521071
17	39921173	A	G	17.77	0.58	0.99469	0.231514	0.995595	1.30258	Deleterious	0.661235
6	52103527	C	G	29.6	0.39	0.98576	0.547309	0.99489	0.685329	Deleterious	0.623123
2	163083032	C	T	27.7	0.53	0.99197	0.547309	0.994708	0.771059	Deleterious	0.645132
22	24095387	T	C	6.647	0.26	0.23402	0.074216	0.790336	0.269968	Neutral	-1
7	100377373	G	A	28.2	0.28	0.98456	0.074216	0.994678	0.808001	Neutral	0.208676
16	89762136	G	A	3.301	0.43	0.20949	0.606735	0.529932	0.87609	Neutral	-0.45784
12	113874681	G	A	24.3	0.4	0.99114	0.547309	0.988506	0	Neutral	0.415741
11	72981201	G	A	6.148	0.43	0.15368	0.091966	0.544057	0.945503	Neutral	-0.459202
16	67195842	T	C	22.2	0.38	0.96709	0.068936	0.991306	0	Neutral	0.400756
11	35243921	G	A	6.171	0.18	0.24029	0.547309	0.48334	0.834929	Neutral	-1
1	11771906	A	T	12.03	0.21	0.34541	0.125526	0.543143	0.188077	Neutral	-1
2	190327370	T	G	28.3	0.34	0.99318	0.128073	0.994465	1.60569	Deleterious	0.652336
15	62283295	T	C	26.4	0.6	0.99253	0.078618	0.994067	0.929673	Deleterious	1
1	15976319	G	T	28.3	0.63	0.99411	0.128073	0.993588	1.07367	Deleterious	1
12	102131731	C	T	4.09	0.457824	0.17507	0.060301	0.768388	0.333487	Neutral	-0.746626
2	202700365	G	A	27.9	0.48	0.99658	0.602189	0.994949	0.62565	Neutral	0.551664
1	111726210	G	A	22.5	0.46	0.97717	0.128073	0.995278	0.685329	Deleterious	0.597075
9	24544969	C	G	16.36	0.272052	0.98665	0.573888	0.992465	0.62565	Neutral	-0.256931
22	27019197	G	C	26	0.34	0.99351	0.602189	0.994512	0.914623	Deleterious	0.623599
19	2396536	G	A	25.8	0.24	0.97817	0.578056	0.993044	0.810864	Neutral	0.164192
3	108127252	C	A	32	0.4	0.99627	0.060301	0.995331	0.62565	Neutral	0.558405
3	38065826	A	C	17.99	0.58	0.85348	0.064036	0.98471	2.57111	Neutral	0.15472
2	101031574	C	T	25.3	0.35	0.97586	0.102588	0.993695	0.62565	Neutral	0.0902185
2	228758635	T	G	25.7	0.215426	0.99123	0.059349	0.994465	0.62565	Neutral	0.144438
3	15457092	T	G	6.513	0.231797	0.18545	0.137589	0.434378	0.148273	Neutral	-1
20	16354901	C	A	27.4	0.4	0.99172	0.658983	0.994848	0.62565	Neutral	0.525455
3	133698324	C	T	19.26	0.55	0.99289	0.602189	0.995115	0.870543	Deleterious	1
20	44333556	C	A	0.741	0.42	0.08563	0.618467	0.522248	0.00286289	Neutral	-0.764686
9	131698784	T	C	16.12	0.412417	0.99099	0.083675	0.990663	0.956274	Deleterious	0.619374
4	15589437	A	G	16.72	0.453776	0.99495	0.060301	0.995413	0.810864	Neutral	0.258267
19	22846601	G	T	6.859	0.33	0.88666	0.547309	0.6913	0.0028629	Neutral	-1
4	100205872	C	G	12.31	0.347713	0.98153	0.573888	0.888431	0.685329	Neutral	-0.679466
2	11916210	A	C	23	0.521741	0.97493	0.060301	0.80479	1.13858	Neutral	0.424442
4	92007146	G	A	28.3	0.46	0.98385	0.112256	0.993454	0.810864	Deleterious	0.579288
6	52103527	C	T	31	0.39	0.98502	0.547309	0.99481	0.685329	Deleterious	0.620496
17	14139888	C	T	0.035	0.2	0.04648	0.547309	0.441301	0.00286289	Neutral	-1
18	30928852	A	G	23.7	0.19	0.95109	0.060301	0.956202	0.62565	Neutral	-0.675542
2	207611010	C	T	26.8	0.262883	0.99359	0.618467	0.995334	0.929673	Deleterious	0.627443
9	1050483	G	C	14.51	0.47	0.29213	0.127595	0.92802	1.08806	Neutral	-0.336892
12	52600297	C	T	11.9	0.3	0.59359	0.060301	0.901466	2.45062	Neutral	-0.647164
4	15724558	G	A	26.6	0.27	0.97956	0.078618	0.994555	0.685329	Neutral	0.197417
20	24993236	C	A	27.9	0.52	0.97242	0.658983	0.995433	1.11489	Deleterious	1
17	62085100	C	T	0.746	0.33	0.11073	0.074216	0.272487	1.10412	Neutral	-0.708966
12	56349167	C	T	5.158	0.33	0.18664	0.068591	0.619575	0.188077	Neutral	-1
11	64990068	G	A	26.1	0.48	0.99368	0.059349	0.994703	0.808001	Deleterious	0.603719
17	46865171	A	G	27.7	0.3	0.99089	0.602189	0.995625	0.62565	Neutral	0.188114
4	69687987	C	A	20.8	0.25	0.41227	0.063197	0.864291	1.30258	Neutral	-0.297734
19	15783946	G	A	5.592	0.61	0.2113	0.063197	0.69098	0.188077	Neutral	-0.739162
10	16970304	T	C	25	0.33	0.99213	0.063197	0.985137	0.903113	Deleterious	0.588616
4	178274460	A	G	15.07	0.31	0.99094	0.083675	0.990145	0.62565	Neutral	-0.256846
15	43579738	C	T	28.8	0.42	0.98807	0.547309	0.99401	0.810864	Deleterious	0.587136
12	113357193	G	A	8.461	0.33	0.38071	0.573888	0.866157	1.2707	Neutral	-0.654243
11	6964873	G	A	20.4	0.23	0.90157	0.060301	0.634497	0.0028629	Neutral	-0.695519
22	45560641	T	C	7.76	0.33	0.08635	0.090647	0.572524	0.828658	Neutral	-1
12	110341020	G	T	25.8	0.330812	0.98888	0.104817	0.995487	0.790984	Neutral	0.222706
3	38812769	C	T	33	0.42	0.9949	0.573888	0.995713	1.07367	Deleterious	1
1	27700455	C	T	23.5	0.58	0.94609	0.578056	0.887862	0.0847532	Neutral	-0.364822
4	40947091	C	A	25.1	0.496823	0.98407	0.060301	0.989533	1.08548	Deleterious	1
9	5164266	C	T	25.8	0.606894	0.98138	0.063197	0.992333	1.60569	Deleterious	1
5	148989259	G	A	16.91	0.31	0.99007	0.063197	0.994158	0.62565	Neutral	-0.221955
3	170912426	T	G	32	0.56	0.99505	0.083675	0.995703	1.71445	Deleterious	1
1	152815489	T	C	0.73	0.23	0.15084	0.063197	0.34722	0.00286289	Neutral	-1
2	220194358	C	A	6.13	0.47	0.1538	0.563428	0.473348	0.148273	Neutral	-0.750994
8	66517774	C	T	29.2	0.52	0.99343	0.137589	0.994966	0.810864	Deleterious	0.620846
17	5383465	C	T	27.2	0.52	0.99285	0.12342	0.99454	1.936	Deleterious	1
21	10970008	C	T	13.92	0.48	0.08717	0.565031	0.542948	0.00286289	Neutral	-0.727053
2	191064422	G	A	21.6	0.3	0.98725	0.083675	0.99516	1.12606	Deleterious	0.593185
10	5141642	G	A	25	0.3	0.92079	0.083675	0.990118	0.810527	Neutral	-0.304384
12	40931655	G	A	10.85	0.37	0.17505	0.624306	0.926956	0.0028629	Neutral	-0.734541
2	231112782	T	C	8.691	0.5764	0.08205	0.063197	0.182896	0.148273	Neutral	-0.73906
20	18446022	C	A	0.945	0.35	0.07287	0.083675	0.410869	0.972233	Neutral	-0.719934
10	115349424	C	G	18.44	0.44	0.94378	0.547309	0.9929	0.955795	Deleterious	0.583707
19	54803979	C	G	17.21	0.21	0.94665	0.060301	0.977569	0.685329	Neutral	-1
3	130128919	G	A	28.6	0.34	0.9892	0.063197	0.994594	0.62565	Neutral	0.178861
10	102796962	T	C	27.3	0.76	0.99342	0.056003	0.990812	1.24879	Deleterious	1
1	179883190	G	A	25.7	0.52	0.98318	0.060301	0.992147	1.20112	Deleterious	1
2	239034026	G	A	23.5	0.325613	0.93442	0.074216	0.976955	0.810864	Neutral	-0.665427
3	52814111	T	A	8.04	0.59	0.25374	0.060301	0.446415	0.685325	Neutral	-0.713704
6	32628635	C	T	5.323	0.35	0.33694	0.547309	0.438229	1.21043	Neutral	-0.68848
5	82648943	G	A	13.45	0.34	0.19753	0.658983	0.458316	0.954569	Neutral	-0.699296
4	159566291	G	A	32	0.42	0.9964	0.063197	0.995637	0.749746	Deleterious	0.684052
3	75834155	T	C	0.989	0.57	0.11692	0.209056	0.21402	1.16234	Neutral	-0.421946
9	70914010	G	T	14.05	0.579792	0.98673	0.078618	0.98971	0.810527	Neutral	0.130521
2	234687990	G	C	22.8	0.31	0.41519	0.063197	0.973904	0.810864	Neutral	-0.693545
8	142477498	C	T	17.09	0.18	0.11094	0.576033	0.527807	0.237013	Neutral	-1
1	156818840	C	G	22.3	0.45	0.96523	0.182457	0.994386	2.2012	Deleterious	1
2	234712696	G	A	27.3	0.46	0.98138	0.573888	0.994732	0.62565	Neutral	0.509316
2	201457927	G	A	24.8	0.32	0.89103	0.060301	0.963082	0.810864	Neutral	-0.689908
9	98208674	C	T	17.45	0.6	0.97764	0.128073	0.994951	1.65495	Deleterious	0.631058
6	139165719	T	C	14.52	0.536701	0.9854	0.135981	0.990828	1.61645	Deleterious	0.57654
14	102729881	A	G	27.1	0.52	0.98526	0.060301	0.990677	0.62565	Neutral	0.493733
4	70921321	T	C	4.852	0.335315	0.1339	0.063197	0.874692	0.106622	Neutral	-1
6	109583295	G	A	27.4	0.4	0.98842	0.091713	0.995311	0.808001	Deleterious	0.596979
1	153632043	G	A	22.6	0.51	0.97001	0.100691	0.994973	0.936697	Deleterious	1
3	101501502	A	G	9.161	0.32	0.48783	0.231597	0.869553	0.00286289	Neutral	-1
12	113593224	G	A	16.06	0.56	0.95832	0.068936	0.988882	0.810864	Neutral	-0.220773
4	88901197	G	A	23.7	0.62	0.96813	0.709663	0.97942	1.13426	Deleterious	1
9	136915711	C	T	22.2	0.594954	0.9791	0.17184	0.994737	1.65222	Deleterious	1
3	49850493	A	G	24.7	0.536856	0.99191	0.060301	0.984158	0.870543	Deleterious	1
14	24572466	T	C	21.8	0.54	0.96145	0.320204	0.995216	2.34124	Deleterious	0.624364
7	99161485	G	A	21.7	0.57	0.92309	0.697927	0.993638	1.22387	Neutral	0.551221
1	230898397	A	G	20.3	0.31	0.99302	0.060301	0.995493	0.831665	Neutral	0.226739
1	247007232	T	A	23.7	0.71	0.97752	0.121303	0.928363	0.771059	Neutral	0.11709
2	160697467	C	T	25.4	0.443374	0.9859	0.083675	0.993319	0.771059	Deleterious	0.59409
9	35610299	T	G	12.67	0.557293	0.9026	0.068591	0.946272	0.831665	Neutral	-0.656196
2	203622162	G	A	29.1	0.518033	0.99577	0.137589	0.995246	0.810864	Deleterious	0.630083
17	33269927	T	C	26.1	0.37	0.98525	0.063197	0.993114	0.685329	Deleterious	0.588129
6	30115320	G	T	12.18	0.34	0.96941	0.060301	0.980108	0.929673	Neutral	0.0865137
11	117985851	A	G	24.5	0.51	0.98475	0.060301	0.96173	0.870543	Neutral	0.540613
19	43375918	C	T	0.924	0.1	0.05463	0.573888	0.472111	0.0625422	Neutral	-1
17	80436795	G	A	22.2	0.55	0.98805	0.137589	0.993417	1.30258	Deleterious	1
9	132597877	G	A	10.3	0.1975	0.22207	0.182457	0.860979	2.086	Neutral	-0.664437
1	247202840	C	T	7.503	0.49	0.17768	0.137589	0.855855	0.0847532	Neutral	-0.742171
1	205317503	C	T	5.966	0.36	0.17854	0.146926	0.69837	0.188077	Neutral	-0.756162
1	103491354	A	G	21.1	0.57	0.98613	0.060301	0.994321	0.729408	Deleterious	0.637328
15	94911021	G	C	29.1	0.47	0.99025	0.078618	0.995461	0.810864	Deleterious	0.615394
6	10755466	G	A	21.5	0.49	0.98115	0.608884	0.994088	0	Neutral	0.422453
2	232665918	G	A	14.21	0.54	0.37488	0.128073	0.768478	0.243943	Neutral	-0.715789
2	97845473	A	G	13.91	0.448361	0.08437	0.060301	0.723167	0.306886	Neutral	-0.73056
6	7910044	A	G	5.437	0.22	0.06036	0.125351	0.616277	2.25164	Neutral	-0.683069
2	237149922	C	T	21.6	0.47	0.98539	0.578056	0.994505	0.62565	Neutral	0.492388
8	92213022	T	A	15.36	0.64	0.981	0.063197	0.9769	0.771059	Neutral	-0.241234
14	51348345	G	T	13.75	0.58	0.99171	0.060301	0.991748	1.16316	Neutral	0.555685
1	168201159	T	G	27.7	0.53	0.95043	0.060301	0.99366	0.929673	Deleterious	0.612776
1	89655720	C	T	24.4	0.67	0.96795	0.615948	0.983321	0.810864	Neutral	0.544885
3	52817142	G	A	23.1	0.42	0.98582	0.060301	0.963624	0.685329	Neutral	0.126357
7	63529988	G	A	13.81	0.17	0.12961	0.063197	0.59908	0.00286289	Neutral	-1
1	1341267	C	T	18.09	0.53	0.94986	0.087233	0.994218	1.30258	Neutral	0.253629
2	231328781	G	A	23.1	0.144876	0.86481	0.618467	0.981245	1.14428	Neutral	0.0993792
3	58406262	G	C	19.57	0.51	0.94453	0.658983	0.986743	1.18543	Deleterious	0.590058
2	203680632	A	G	28.2	0.42	0.9936	0.083675	0.994632	0.810864	Deleterious	0.610844
6	130706382	G	T	17.96	0.314817	0.24286	0.078125	0.878051	0.188077	Neutral	-1
8	39606830	C	G	23.1	0.23	0.90098	0.573888	0.92885	0.770581	Neutral	-0.668534
14	24729019	T	C	26.7	0.58	0.99031	0.060301	0.994718	0.976199	Deleterious	1
11	85419080	C	T	5.072	0.4	0.09764	0.060301	0.597171	0.106622	Neutral	-0.758459
2	196602853	T	G	20.6	0.56	0.96111	0.059349	0.993721	1.11489	Deleterious	0.604518
3	125690885	G	A	24.6	0.45	0.84874	0.182457	0.987314	0.934961	Neutral	0.484126
2	10972327	C	A	2	0.32	0.15685	0.134018	0.402048	0.984971	Neutral	-0.714266
17	72581129	G	C	2.52	0.19	0.10952	0.063197	0.779783	0.188077	Neutral	-1
1	205813214	C	A	26.5	0.61	0.99245	0.547309	0.994039	0.62565	Neutral	0.52333
2	197542086	G	A	26	0.75	0.94013	0.121303	0.991218	1.11489	Deleterious	0.577752
13	21374294	C	T	31	0.6	0.97499	0.724815	0.995446	0.955795	Deleterious	1
4	159618709	A	T	21.5	0.65	0.99371	0.078618	0.995505	1.08548	Deleterious	1
6	160210436	C	A	22.7	0.28	0.96956	0.52208	0.994142	2.16422	Deleterious	0.579628
3	48505438	A	G	19.21	0.64	0.9542	0.121787	0.989974	0.918951	Deleterious	0.592223
22	39032455	C	T	24.5	0.64	0.97887	0.65145	0.992651	0.62565	Neutral	0.467059
20	2843223	A	G	19.29	0.54	0.98924	0.658983	0.994489	4	Deleterious	1
11	10472064	C	T	6.262	0.36	0.1206	0.215285	0.779875	0.492101	Neutral	-0.751282
12	111747843	A	G	25.9	0.46	0.98841	0.074216	0.989932	0.810864	Deleterious	0.565045
11	64757664	C	T	6.335	0.54	0.15001	0.060301	0.585813	0.647909	Neutral	-0.728531
3	9594532	C	A	8.506	0.510549	0.20278	0.183864	0.820643	1.30357	Neutral	-0.375641
1	204214856	T	G	27.1	0.43	0.99366	0.094292	0.99512	1.11489	Deleterious	1
9	116344350	A	T	5.674	0.45	0.38778	0.074216	0.777393	1.37556	Neutral	-0.378425
3	14485135	G	A	13.82	0.588293	0.16464	0.343423	0.63254	0.00286289	Neutral	-0.719245
14	57948380	T	C	23	0.39	0.95462	0.060301	0.738207	0.810864	Neutral	-0.351867
14	20797332	C	T	3.726	0.24	0.11483	0.292527	0.771146	0.763545	Neutral	-1
9	79441650	T	C	25.1	0.37	0.98321	0.060301	0.991589	0.929673	Deleterious	1
1	162381672	C	T	26.4	0.42	0.9171	0.573888	0.984588	1.56781	Neutral	0.558884
3	46479430	C	T	25.4	0.38	0.98621	0.618467	0.991685	0.903113	Deleterious	1
9	137772768	G	A	20.4	0.18	0.51298	0.060301	0.895899	1.10986	Neutral	-0.325627
17	41961451	T	C	0.873	0.25	0.063	0.547309	0.353281	0.312174	Neutral	-1
3	111758597	G	C	12.31	0.13	0.09838	0.060301	0.49617	0.00286289	Neutral	-1
1	242048615	G	C	25.8	0.62	0.98973	0.743671	0.992223	1.23975	Deleterious	1
15	42375978	C	T	23.7	0.33	0.91926	0.056003	0.99021	0.956274	Neutral	0.123777
3	113724811	T	A	13.61	0.527996	0.9826	0.063197	0.974338	1.08548	Neutral	0.122248
2	218695114	C	G	22.7	0.281398	0.81039	0.060301	0.952166	1.05194	Neutral	-0.300112
1	74649119	C	T	27.6	0.57	0.98859	0.573888	0.994488	1.60569	Deleterious	1
9	118138995	G	T	12.23	0.27	0.17231	0.060301	0.555754	0.0028629	Neutral	-1
12	21329832	G	T	14.7	0.19	0.96941	0.063197	0.984325	0.62565	Neutral	-0.300079
11	117965530	A	G	16.04	0.36	0.2159	0.573078	0.765004	0.0625422	Neutral	-0.728404
15	43925134	T	A	2.932	0.21	0.10055	0.060301	0.428695	0.00286289	Neutral	-1
7	140374064	G	C	19.57	0.48	0.96669	0.104817	0.994001	1.72328	Deleterious	1
2	28081439	C	G	21.9	0.62	0.99565	0.078618	0.993885	0.929673	Deleterious	1
17	6978677	A	G	23.4	0.46	0.9734	0.063197	0.946228	0.62565	Neutral	0.0416934
5	156485931	C	T	4.612	0.45	0.25152	0.060301	0.552052	0.344206	Neutral	-0.750721
2	97881313	G	T	8.897	0.55	0.05902	0.137589	0.227465	0.306886	Neutral	-0.734811
19	14862247	C	T	22.5	0.19	0.65612	0.608884	0.875696	0.62565	Neutral	-0.714198
1	207014348	G	A	23.9	0.31	0.95451	0.573888	0.91194	1.4249	Neutral	-0.220783
4	169343061	C	T	12.94	0.57	0.76431	0.135981	0.961428	1.11489	Neutral	-0.302507
17	10355732	C	A	18.33	0.35	0.99641	0.573888	0.991504	0.749746	Neutral	0.263204
12	25356943	T	C	21.6	0.53	0.99455	0.54472	0.994693	2	Deleterious	1
2	24494634	C	T	3.173	0.47	0.14181	0.658983	0.595859	0.388575	Neutral	-0.752361
11	62910849	T	C	11.48	0.28	0.86083	0.573888	0.930743	0.685329	Neutral	-1
20	62319404	G	A	24	0.37	0.95992	0.072005	0.988168	1.11489	Deleterious	0.581857
19	40554705	T	C	22.9	0.64	0.91573	0.137589	0.835227	0.0028629	Neutral	-0.394106
12	10569265	C	A	22.9	0.3	0.91705	0.547309	0.966802	0.70754	Neutral	-0.666396
6	128306864	A	G	29.9	0.29	0.9936	0.094292	0.994783	1.14428	Deleterious	0.621996
2	97860581	G	A	13.43	0.309783	0.08254	0.463624	0.383266	0.306886	Neutral	-1
2	189248617	G	C	24.9	0.44	0.98003	0.125526	0.988162	0.849248	Deleterious	1
4	40214413	T	C	4.694	0.27	0.18961	0.106748	0.602361	0.499125	Neutral	-1
1	207803861	G	A	23.8	0.46	0.97195	0.547309	0.980068	0.810527	Neutral	0.546399
11	76979586	T	G	23.2	0.34	0.68179	0.063197	0.970959	0.62565	Neutral	-0.699803
2	11280676	G	T	13.91	0.44	0.95026	0.060301	0.993367	0.810864	Neutral	-0.255184
1	57224387	A	T	26.4	0.42	0.98289	0.060301	0.991667	0.62565	Neutral	0.480527
12	27627847	G	A	23.4	0.290632	0.8082	0.063197	0.954501	0.810864	Neutral	-0.687966
1	246907377	G	C	26.4	0.43	0.98639	0.709663	0.995067	0.790984	Deleterious	0.58863
9	113086282	C	A	5.22	0.451747	0.17963	0.063197	0.828842	0.188077	Neutral	-0.74515
15	31229463	G	A	5.592	0.49	0.21784	0.137589	0.574933	0.188077	Neutral	-0.75008
2	138030234	C	T	25.4	0.3	0.96175	0.083675	0.98536	0.685329	Neutral	-0.257631
9	5892552	G	C	20.2	0.65	0.98552	0.063197	0.993961	0.914623	Deleterious	1
2	30670271	G	A	14.23	0.68	0.94341	0.064036	0.929026	2.53346	Neutral	-0.226137
2	219695468	C	A	23.8	0.137621	0.95839	0.547309	0.980283	1.03067	Neutral	0.166726
4	76805745	A	G	26.5	0.32	0.99062	0.060301	0.994293	0.749746	Neutral	0.259722
9	80881357	G	C	25.7	0.6	0.96381	0.724815	0.984763	0.685329	Deleterious	0.581095
8	110472066	G	C	24.8	0.66	0.98873	0.060301	0.989165	0.62565	Neutral	0.473395
11	58378422	G	A	19.89	0.54	0.99	0.724815	0.993781	0.929673	Deleterious	1
9	35042563	G	A	8.333	0.531175	0.23767	0.536957	0.695573	1	Neutral	-0.420095
10	88991777	G	T	2.34	0.51	0.10434	0.602189	0.894167	0.0028629	Neutral	-0.733975
16	55853446	C	A	23.2	0.28	0.97175	0.577349	0.986003	0.929673	Neutral	0.554307
9	136243432	G	A	17.32	0.255	0.94576	0.182457	0.985557	0.810864	Neutral	-0.625488
12	21196511	G	A	10.64	0.41	0.92761	0.063197	0.949557	0.62565	Neutral	-0.700193
12	50136064	G	C	19.41	0.546225	0.98557	0.064036	0.993856	2.86561	Deleterious	1
1	151373713	A	G	22.4	0.53	0.9739	0.292527	0.994925	2.11089	Deleterious	1
2	101093730	G	A	26	0.28003	0.98175	0.063197	0.993707	0.771059	Neutral	0.184446
2	44549869	C	A	18.96	0.32	0.98788	0.724815	0.992808	1.30258	Deleterious	0.603597
7	80292304	A	G	16.7	0.55	0.96844	0.060301	0.987184	1.05372	Deleterious	0.60369
2	99985056	T	C	27.8	0.82	0.99084	0.121303	0.992631	1.47523	Deleterious	1
9	137802978	C	T	21.7	0.308407	0.95269	0.547309	0.724807	0.12696	Neutral	-0.698871
12	4855425	G	C	13.26	0.674115	0.99026	0.078618	0.987781	0.62565	Neutral	0.071779
19	51535130	A	G	15.94	0.17	0.97186	0.48864	0.982305	0.62565	Neutral	-0.282661
2	202006096	G	A	0.43	0.32	0.05731	0.602189	0.244137	0.857972	Neutral	-0.722915
6	125304669	T	C	17.01	0.36	0.17422	0.060301	0.6245	0.188078	Neutral	-0.732007
3	100352223	T	C	24.1	0.49	0.96725	0.060301	0.955892	0.62565	Neutral	0.0459323
22	37464655	C	G	2.844	0.36	0.1148	0.608004	0.374421	0.312174	Neutral	-0.758164
6	123122552	G	A	13.93	0.252597	0.96503	0.063197	0.989606	0.956274	Neutral	0.138074
22	39380237	G	T	7.074	0.34	0.64073	0.068591	0.927589	0.956274	Neutral	-0.689999
17	76688579	C	A	19.93	0.58	0.87606	0.078125	0.8362	0.729408	Neutral	-0.3007
9	139259592	C	G	13.15	0.22	0.7837	0.564498	0.961612	0.914623	Neutral	-0.655236
2	38809311	A	C	22.9	0.225841	0.92216	0.675528	0.617167	1	Neutral	-0.343954
19	51585978	C	T	15.96	0.38	0.17375	0.576033	0.743713	0.00286289	Neutral	-0.729148
19	6183048	A	G	13.49	0.38	0.99226	0.076284	0.978644	2.18764	Neutral	0.172113
17	15243343	A	G	12.11	0.41	0.18421	0.060301	0.332001	0.402643	Neutral	-0.750373
6	32628660	T	C	9.047	0.26	0.12648	0.060301	0.840384	0.587857	Neutral	-1
2	178540247	C	G	28.4	0.57	0.99178	0.060301	0.994184	0.685329	Deleterious	0.632295
13	52718123	C	G	25.3	0.64	0.98484	0.125526	0.992138	1.59921	Deleterious	1
7	20666235	G	C	24.1	0.27	0.98038	0.063197	0.984366	0.729408	Neutral	0.169045
14	94567118	G	A	15.35	0.26	0.9673	0.175069	0.986528	0.62565	Neutral	-0.291647
9	130489393	T	A	18.79	0.4	0.97855	0.074216	0.964361	1.08548	Neutral	0.549046
6	43968881	G	A	7.28	0.1	0.20971	0.119651	0.607823	0.800093	Neutral	-1
4	10456614	T	C	24.5	0.27	0.89679	0.125351	0.924732	0.810864	Neutral	-0.697752
2	37410566	A	G	26.3	0.21	0.98003	0.060301	0.99311	0.62565	Neutral	0.102048
10	81931367	A	G	2.787	0.21	0.11493	0.134018	0.415516	1.02369	Neutral	-0.710176
12	121001149	G	C	29.2	0.68	0.99673	0.702456	0.994683	4	Deleterious	1
1	27699626	C	T	14.89	0.43	0.60277	0.596394	0.960178	0.892754	Neutral	-0.324587
2	135985381	C	A	25.6	0.6	0.97978	0.658983	0.989203	0.929673	Deleterious	1
15	75656531	T	C	22	0.73	0.97064	0.121787	0.991797	0.790984	Neutral	0.558416
2	228173794	T	G	21.5	0.620877	0.97913	0.063197	0.994926	1.92329	Deleterious	1
1	153517129	C	T	22.2	0.4	0.96247	0.662677	0.995426	1.27976	Deleterious	0.620513
3	186360349	T	G	21.8	0.42	0.98168	0.060301	0.993176	0.62565	Neutral	0.471632
13	52684475	C	T	25.9	0.33	0.98889	0.602189	0.990561	0.771059	Neutral	0.203431
21	10907041	C	A	23	0.42	0.95615	0.060301	0.952374	0.62565	Neutral	-0.331735
11	26465310	A	C	24	0.4	0.97815	0.060301	0.976821	0.810864	Neutral	0.100282
11	102649482	T	C	16.49	0.27	0.9845	0.060301	0.96744	0.729408	Neutral	-0.616559
2	162904013	T	C	22.3	0.56	0.18165	0.060301	0.760936	0.493601	Neutral	-0.434905
6	84418382	A	G	15.65	0.417526	0.86875	0.182457	0.740176	0.445452	Neutral	-0.71634
6	49681213	C	A	11.71	0.45	0.71519	0.135981	0.870669	1.16684	Neutral	-0.36083
22	37397876	A	G	25.5	0.38	0.97018	0.060301	0.987815	0.810864	Neutral	0.548424
19	18197744	T	A	6.629	0.83	0.23027	0.074216	0.536004	0.966401	Neutral	-0.439773
1	23759767	T	A	23.8	0.69	0.97399	0.231597	0.963177	0.62565	Neutral	0.0616671
2	75921366	C	T	22.3	0.584827	0.9874	0.658983	0.994973	0.62565	Neutral	0.503159
1	983747	T	C	9.936	0.44	0.98719	0.129117	0.891312	1.2707	Neutral	0.025632
7	128578301	G	T	9.968	0.24	0.1657	0.125351	0.864003	1.56257	Neutral	-0.628899
11	102584484	C	T	24.2	0.43	0.98459	0.573888	0.987017	0.810527	Neutral	0.539954
19	51523074	A	G	6.864	0.34	0.14578	0.104817	0.688712	0.12696	Neutral	-1
7	80290528	T	C	21.7	0.42	0.963	0.060301	0.991851	1.05372	Deleterious	1
12	21175782	A	G	11.04	0.30353	0.94603	0.063197	0.875565	0.62565	Neutral	-1
12	133363374	C	T	25.3	0.32	0.99478	0.072005	0.991522	0.883024	Deleterious	0.597977
1	228602816	T	C	1.856	0.31	0.19766	0.068936	0.240985	0.226462	Neutral	-1
13	31531009	G	A	22.5	0.52	0.76207	0.573888	0.918958	0.810864	Neutral	-0.338563
1	179858444	G	A	9.721	0.37	0.6902	0.547309	0.961671	1.20112	Neutral	-0.339202
2	28812944	G	A	25.5	0.25268	0.98798	0.060301	0.991959	0.685329	Neutral	0.180434
1	207039710	G	T	13.61	0.65	0.9444	0.063197	0.993633	1.40148	Neutral	0.192549
8	67922949	C	T	28.3	0.69	0.99452	0.547309	0.991891	1.60131	Deleterious	1
3	50098982	T	G	26.2	0.63	0.9856	0.463624	0.977532	0.929673	Deleterious	0.562743
20	54987391	A	C	10.02	0.67	0.58185	0.060301	0.780483	1.37556	Neutral	-0.351938
8	101629847	C	T	21.9	0.36	0.98464	0.547309	0.994727	0.62565	Neutral	0.493532
11	102573700	C	T	29.7	0.28	0.99574	0.573888	0.99555	0.62565	Neutral	0.225757
17	71238491	G	A	22.4	0.32	0.98348	0.137589	0.994784	0.62565	Neutral	0.110841
1	240492769	G	C	28.4	0.36	0.99589	0.063197	0.99498	0.770581	Deleterious	0.657729
4	2160940	T	C	24.5	0.489471	0.97352	0.060301	0.967274	0.62565	Neutral	0.0473069
16	28631383	C	G	22.3	0.16	0.92991	0.547309	0.934078	0.306886	Neutral	-0.691202
2	241496770	C	A	11.11	0.24	0.32175	0.215285	0.912361	0.810864	Neutral	-1
12	109096571	C	T	9.707	0.41	0.13405	0.491513	0.772807	0.492101	Neutral	-0.752159
2	160832738	T	C	26.6	0.5	0.98253	0.078618	0.993526	0.685329	Deleterious	0.594256
10	115349424	C	T	19.2	0.44	0.94978	0.547309	0.99299	0.955795	Deleterious	0.592204
4	2083359	C	T	25.5	0.64	0.97679	0.602189	0.994189	0.62565	Neutral	0.491232
6	28318166	G	A	15.97	0.27	0.926	0.064036	0.727152	2.67371	Neutral	-0.615122
2	99347509	A	C	12.94	0.33	0.89723	0.125351	0.713026	1.16811	Neutral	-0.657236
4	44688041	G	A	17.97	0.82	0.99435	0.128073	0.995112	0.831665	Neutral	0.257944
4	156294610	T	G	15.96	0.2	0.9426	0.060301	0.758248	0.0028629	Neutral	-1
1	6534226	T	C	0.126	0.48	0.11183	0.074216	0.332619	0.168198	Neutral	-0.746225
8	74169207	C	A	15.08	0.54	0.9821	0.060301	0.556133	0.622787	Neutral	-0.368504
2	85876139	G	C	3.692	0.57	0.13301	0.299256	0.621836	0.333487	Neutral	-0.740152
2	202967838	G	T	24.7	0.423478	0.97835	0.060301	0.987727	0.62565	Neutral	0.450143
3	46305948	T	G	13.1	0.42	0.12329	0.060301	0.448697	0.450881	Neutral	-0.748321
3	58117748	T	C	26.6	0.5292	0.95611	0.137589	0.991258	1.08548	Deleterious	0.602567
19	2876090	G	A	7.026	0.38	0.47353	0.547309	0.503214	0.306886	Neutral	-0.752085
6	49663547	A	T	26.6	0.42	0.9844	0.063197	0.994318	0.62565	Neutral	0.49607
6	84108085	C	T	22.5	0.29	0.99608	0.658983	0.995688	1.37182	Deleterious	0.619439
2	74787277	C	A	16.83	0.41778	0.95918	0.440796	0.986682	1.83724	Neutral	0.204939
1	17371385	T	C	26.8	0.48	0.99149	0.175069	0.994262	1.01136	Deleterious	1
1	95294047	A	C	26.2	0.42	0.98805	0.083675	0.99471	0.892754	Deleterious	1
12	66253869	C	A	5.381	0.31	0.13517	0.083675	0.806178	0.243943	Neutral	-1
1	159901394	C	G	25.7	0.66	0.99137	0.231597	0.99385	0.771059	Deleterious	0.617256
19	49398254	C	T	24.2	0.5	0.98268	0.675528	0.991721	0.765879	Deleterious	0.58886
3	105586436	C	A	17.51	0.335825	0.91587	0.10224	0.989356	1.67714	Neutral	-0.1934
8	6836170	T	A	20.7	0.69	0.88339	0.063197	0.838022	0.168198	Neutral	-0.380611
2	38809311	A	G	23.1	0.225841	0.90404	0.675528	0.605927	1	Neutral	-0.344946
16	57016150	G	A	23.9	0.31	0.90127	0.060301	0.928266	0.353412	Neutral	-0.707462
17	38064469	T	C	6.482	0.29	0.17247	0.602189	0.163716	0	Neutral	-1
5	41150035	A	G	26.4	0.61	0.9851	0.063197	0.993617	1.88067	Deleterious	1
17	80369330	C	T	26.2	0.43	0.98702	0.723109	0.993863	0.810864	Deleterious	0.563763
9	124048464	G	T	14.36	0.324286	0.87458	0.125351	0.982792	2.02905	Neutral	-0.235976
2	28532947	A	C	0.788	0.4	0.21736	0.083675	0.524476	0.333008	Neutral	-0.757075
20	36937461	G	A	10.61	0.32	0.8127	0.060301	0.958058	0.70754	Neutral	-1
3	126133023	G	A	24.2	0.38	0.97283	0.578056	0.986453	2	Deleterious	1
2	75891910	C	T	15.62	0.348881	0.97818	0.121303	0.993006	0.729408	Neutral	-0.206841
1	114401099	C	G	13.16	0.41	0.96526	0.573888	0.97827	1.1699	Neutral	0.0984775
6	38738337	T	C	27.6	0.47	0.98581	0.060301	0.993318	0.810864	Deleterious	0.577269
19	51471848	C	T	5.696	0.33	0.15248	0.115951	0.663291	0.312174	Neutral	-1
3	130313188	G	A	25.7	0.4	0.98407	0.573888	0.992668	0.62565	Neutral	0.473749
11	7079079	G	A	18.01	0.45	0.92078	0.063197	0.982889	0.810864	Neutral	-0.262713
13	20066989	C	T	6.861	0.13	0.0731	0.653264	0.429448	0.00286289	Neutral	-1
11	118067537	C	G	24.4	0.36	0.98268	0.060301	0.992525	0.929673	Deleterious	1
11	14520533	T	C	25.9	0.52	0.92742	0.10224	0.973018	1.5004	Neutral	0.186191
17	4623505	T	C	0.247	0.46	0.15193	0.137589	0.556801	0.989465	Neutral	-0.44088
12	113568748	T	C	17.18	0.52	0.95732	0.050388	0.99446	1.55462	Neutral	0.26141
20	31413855	G	A	27.8	0.52	0.99581	0.17184	0.994633	1.57736	Deleterious	1
11	4594703	C	T	3.341	0.14	0.0808	0.060301	0.493926	0.00286289	Neutral	-1
3	46479430	C	A	25.4	0.38	0.98679	0.618467	0.991587	0.903113	Deleterious	1
7	99270539	C	T	4.548	0.33	0.03783	0.060301	0.602057	0.756114	Neutral	-1
11	102668717	A	G	20.5	0.34	0.94813	0.063197	0.993037	1.19658	Neutral	0.213368
2	159477634	G	T	29.9	0.75	0.99377	0.125526	0.995383	0.953363	Deleterious	1
2	242716400	G	A	23.4	0.11	0.9447	0.074216	0.966331	1.77409	Neutral	-0.20764
2	231193547	G	A	2.565	0.28	0.08382	0.063197	0.653629	0.148273	Neutral	-1
2	160803929	C	T	29.5	0.83	0.95823	0.547309	0.995093	0.870543	Deleterious	0.633056
9	135978164	A	G	25.2	0.45	0.97185	0.094292	0.992334	1.2707	Deleterious	1
17	74077484	G	T	15.81	0.42	0.9503	0.25174	0.993169	1.57915	Neutral	0.239132
17	42979026	T	C	12.41	0.29	0.21947	0.083675	0.812065	1.69783	Neutral	-0.646088
6	28303606	C	A	15.44	0.34	0.89032	0.064036	0.876759	0.800093	Neutral	-1
22	25130050	C	A	23.2	0.26	0.95629	0.547309	0.948725	0.649628	Neutral	-0.66959
10	101601851	G	A	19.69	0.45	0.9961	0.074216	0.995625	1.2707	Deleterious	1
1	222736640	T	C	25.7	0.31	0.98105	0.121303	0.992204	1.10534	Deleterious	0.563977
2	233323460	T	C	18.97	0.244434	0.96067	0.074216	0.615779	0.0625422	Neutral	-0.689096
9	101782725	G	T	12.19	0.38	0.26324	0.063197	0.504954	0.188077	Neutral	-0.746555
11	65650978	G	C	15.36	0.53	0.9788	0.572659	0.993679	0.771059	Neutral	0.182945
13	111294661	C	G	16.61	0.44	0.95911	0.643519	0.993699	0.685329	Neutral	-0.203083
3	42777198	C	T	16.89	0.72	0.9888	0.574621	0.994858	0.849248	Deleterious	0.621608
7	151133265	C	T	15.89	0.54	0.96522	0.576033	0.993666	1.77448	Deleterious	0.62663
1	207039710	G	A	15.29	0.65	0.94317	0.063197	0.993341	1.40148	Neutral	0.208784
8	99205612	C	T	8.014	0.52	0.1135	0.618467	0.622791	0.810864	Neutral	-0.725542
2	86094727	C	T	0.746	0.4	0.04984	0.547309	0.397293	0.647909	Neutral	-0.745552
2	242051654	C	T	32	0.28	0.97486	0.709663	0.995363	0.976199	Deleterious	0.61179
11	89420607	G	A	24.4	0.35	0.98722	0.063197	0.991147	0.622787	Neutral	0.0816405
3	52022926	G	A	20.4	0.53	0.97899	0.643519	0.994921	1.29212	Deleterious	1
6	161032593	C	T	23.4	0.23	0.92761	0.573888	0.968479	0.918949	Neutral	-0.267452
16	617469	A	C	1.042	0.21	0.23933	0.091966	0.606767	1.00611	Neutral	-0.710445
20	20032934	A	G	23	0.44	0.97597	0.064036	0.994364	2.26151	Deleterious	1
10	33137522	A	G	22.5	0.27	0.81012	0.063197	0.923124	0.62565	Neutral	-0.698564
17	67031799	A	G	25.8	0.38	0.98711	0.063197	0.994647	0.62565	Neutral	0.501073
10	124009181	T	A	25.3	0.3	0.96028	0.12342	0.993482	1.13858	Neutral	0.167215
22	45329400	T	G	5.393	0.21	0.10352	0.106797	0.612886	0.359501	Neutral	-1
16	1995499	C	T	16.35	0.56	0.99179	0.578056	0.991646	1.47248	Deleterious	0.650564
2	219695468	C	T	23.8	0.137621	0.95181	0.547309	0.978767	1.03067	Neutral	-0.244291
15	69340168	A	T	16.44	0.38	0.98548	0.060301	0.981176	0.62565	Neutral	0.100955
2	28847976	G	A	15.9	0.37	0.92605	0.091713	0.994792	0.870543	Neutral	0.178159
2	88478534	T	C	26.8	0.541298	0.99135	0.056003	0.99433	0.86673	Deleterious	1
9	130913998	T	C	23.7	0.39	0.92067	0.074216	0.968395	1.11489	Neutral	0.106376

## Sheet: test_missense_deleterious
Chromosome	Position	Reference allele	Observed allele	CADD score	GWAVA score	FATHMM score	FitCons score	DANN score	FunSeq2 score	PredictSNP2 prediction	PredictSNP2 score	MAPP prediction	MAPP score	PhD-SNP prediction	PhD-SNP reliability index	PolyPhen-1 prediction	PolyPhen-2 score	SIFT score	SNAP prediction	SNAP score	PredictSNP1 prediction	PredictSNP1 score
10	112572068	C	T	28.1	0.25	0.96068	0.573888	0.998965	2	Deleterious	1	Neutral	0.509148	Neutral	6	Benign	1	0	Neutral	0	Deleterious	0.51
12	49162755	G	A	22.3	0.47	0.97623	0.658105	0.999453	3	Deleterious	1	Neutral	0.000251337	Disease	7	Benign	1	0	Non-neutral	6	Deleterious	0.87
2	63719990	C	T	29.4	0.5	0.98791	0.709663	0.999243	2	Deleterious	1	Deleterious	0.797507	Neutral	1	Benign	0.992	0.04	Non-neutral	0	Deleterious	0.61
2	166900346	T	C	19.82	0.31	0.98438	0.547309	0.98389	3	Deleterious	0.106042	Deleterious	0.688674	Neutral	0	Benign	0.998	0.3	Neutral	2	Neutral	0.75
14	23900647	G	T	24.7	0.24	0.98213	0.547309	0.983764	3	Deleterious	0.101669	Deleterious	0.116696	Disease	6	Benign	0.986	0	Non-neutral	3	Deleterious	0.61
3	55513527	C	T	32	0.55	0.99628	0.687403	0.997026	2	Deleterious	1	Neutral	0.0200916	Disease	8	Benign	1	0	Non-neutral	4	Deleterious	0.87
15	50782641	C	G	22.4	0.31	0.99302	0.724815	0.99203	3	Deleterious	0.157796	Deleterious	0.786343	Disease	0	Benign	0.998	0	Neutral	0	Deleterious	0.61
10	121436696	G	C	21.4	0.39	0.62371	0.724815	0.989643	3	Neutral	-1	Neutral	0.0809759	Neutral	9	Benign	0.522	0	Non-neutral	0	Deleterious	0.64
11	119212449	G	A	19.27	0.72	0.95456	0.606814	0.999239	3	Deleterious	1	Deleterious	0.742907	Disease	5	Benign	1	0	Non-neutral	4	Deleterious	0.72
14	23893324	C	G	30	0.33	0.99049	0.59043	0.995538	3	Deleterious	1	Deleterious	0.402856	Neutral	2	Benign	0.746	0	Neutral	2	Neutral	0.63
12	111356948	A	G	26.7	0.65	0.96878	0.491513	0.998469	2	Deleterious	1	Deleterious	0.421529	Disease	9	Benign	0.982	0	Non-neutral	1	Deleterious	0.72
14	23897075	T	C	28.1	0.24	0.978	0.59043	0.999346	3	Deleterious	1	Neutral	0.00237835	Disease	3	Possibly damaging	0.992	0	Non-neutral	4	Deleterious	0.87
17	37822316	G	A	13.16	0.31	0.12151	0.584781	0.813151	1	Neutral	-1	Deleterious	0.300296	Neutral	8	Benign	0.998	0.16	Non-neutral	2	Neutral	0.63
14	23894554	C	T	22.7	0.535879	0.08771	0.59043	0.998433	3	Neutral	-0.108658	Deleterious	0.946793	Disease	6	Benign	0.998	0.13	Neutral	6	Neutral	0.63
9	32488037	T	G	17.74	0.34	0.72166	0.65145	0.99684	4	Neutral	0.00525637	Neutral	5.45542e-06	Disease	8	Benign	1	0	Non-neutral	4	Deleterious	0.87
9	36219891	A	G	22.2	0.5	0.96625	0.724815	0.995551	3	Deleterious	1	Neutral	0.0286917	Disease	6	Benign	0.648	0	Non-neutral	1	Deleterious	0.72
3	38645388	G	A	26.6	0.21	0.95957	0.709663	0.999295	2	Deleterious	1	Neutral	0.166849	Disease	3	Benign	0.978	0	Non-neutral	2	Deleterious	0.72
17	42990701	C	A	26.5	0.25	0.9868	0.596491	0.997734	4	Deleterious	1	Neutral	0.000753097	Disease	2	Benign	1	0	Non-neutral	0	Deleterious	0.87
17	1629098	G	A	27.9	0.64	0.98662	0.584781	0.998375	3	Deleterious	1	Deleterious	0.237433	Disease	7	Benign	0.998	0	Non-neutral	0	Deleterious	0.72
5	60186741	C	T	22.4	0.57	0.94814	0.658983	0.997971	4	Deleterious	1	Neutral	0.064486	Disease	4	Benign	0.998	0	Non-neutral	3	Deleterious	0.87
19	4117539	T	C	26.6	0.53	0.98663	0.702456	0.998595	3	Deleterious	1	Neutral	0.0831813	Neutral	5	Benign	0.208	0	Neutral	2	Neutral	0.63
11	78204109	C	G	24.4	0.39	0.95108	0.709663	0.993777	2	Deleterious	1	Deleterious	0.232782	Disease	6	Benign	0.998	0.04	Neutral	2	Neutral	0.6
14	23900678	G	C	23.6	0.33	0.92042	0.547309	0.986507	3	Neutral	0.0244364	Neutral	0.0346553	Disease	4	Benign	0.992	0	Non-neutral	1	Deleterious	0.87
7	150648792	C	A	29.7	0.14	0.87553	0.723109	0.992245	4	Neutral	-1	Neutral	0.149753	Disease	3	Benign	1	0	Non-neutral	4	Deleterious	0.76
14	88411976	G	A	26.4	0.48	0.93203	0.658983	0.998265	2	Deleterious	1	Neutral	0.0114224	Disease	6	Benign	1	0	Non-neutral	4	Deleterious	0.87
17	7578406	C	A	35	0.24	0.99224	0.697927	0.998678	3	Deleterious	1	Neutral	0.000549886	Disease	8	Benign	1	0	Non-neutral	3	Deleterious	0.87
14	23893331	C	T	34	0.38	0.98742	0.59043	0.999214	3	Deleterious	1	Deleterious	0.998087	Disease	3	Benign	0.926	0	Neutral	1	Deleterious	0.61
7	140434563	G	T	26.6	0.66	0.99315	0.658983	0.997496	4	Deleterious	1	Deleterious	0.465976	Disease	1	Benign	0.166	0.01	Neutral	5	Neutral	0.65
13	20763612	C	A	15.1	0.45	0.96842	0.61531	0.9862	2	Deleterious	0.0834983	Deleterious	0.210897	Disease	8	Possibly damaging	0.872	0.04	Neutral	2	Deleterious	0.61
14	23894113	C	G	24.7	0.47	0.89395	0.577349	0.998151	3	Deleterious	0.0915518	Deleterious	0.317735	Neutral	2	Benign	0.984	0	Neutral	0	Deleterious	0.51
16	8906944	T	C	32	0.39	0.95631	0.702456	0.998532	3	Deleterious	1	Neutral	0.000990957	Disease	9	Benign	1	0	Non-neutral	3	Deleterious	0.87
20	57484421	G	A	35	0.43	0.98857	0.702456	0.999335	4	Deleterious	1	Deleterious	0.061126	Disease	8	Benign	1	0	Non-neutral	2	Deleterious	0.87
11	71146710	C	T	26.3	0.21	0.9296	0.724815	0.848082	3	Neutral	-0.176236	Neutral	0.0373146	Disease	5	Benign	0.35	0	Non-neutral	3	Deleterious	0.61
2	238258798	C	A	23.9	0.29	0.99035	0.658983	0.989652	3	Deleterious	0.157796	Neutral	0.000175789	Disease	4	Benign	1	0	Non-neutral	4	Deleterious	0.87
22	46731663	T	A	15.47	0.5	0.52394	0.52208	0.946345	2	Neutral	-1	Neutral	0.463755	Disease	7	Benign	0.436	0	Neutral	0	Deleterious	0.51
7	150648777	C	A	33	0.25	0.98384	0.723109	0.993394	4	Deleterious	1	Deleterious	0.0121704	Disease	6	Benign	1	0	Non-neutral	4	Deleterious	0.87
15	35084750	C	T	22.4	0.5	0.98008	0.643519	0.998613	4	Deleterious	1	Deleterious	0.989088	Disease	3	Possibly damaging	0.986	0.07	Neutral	2	Neutral	0.6
2	238272017	C	A	22.6	0.47	0.95506	0.653264	0.954898	3	Neutral	-0.0758288	Neutral	0.00672746	Disease	6	Possibly damaging	0.956	0	Non-neutral	1	Deleterious	0.87
14	23884383	G	C	21.9	0.33	0.99221	0.547309	0.996772	3	Deleterious	1	Neutral	0.172116	Disease	2	Benign	0.98	0	Neutral	5	Neutral	0.6
17	48246607	G	A	21.7	0.28	0.83796	0.505578	0.998669	3	Deleterious	0.105392	Neutral	0.018829	Neutral	6	Benign	0.936	0.01	Non-neutral	2	Deleterious	0.65
11	72013383	T	C	25.5	0.24	0.92201	0.709663	0.998175	3	Deleterious	1	Neutral	0.0159768	Disease	8	Benign	1	0	Non-neutral	5	Deleterious	0.87
1	11861356	C	T	22.8	0.43	0.97009	0.732669	0.999401	4	Deleterious	1	Deleterious	0.192035	Neutral	3	Benign	0.914	0	Neutral	5	Neutral	0.63
18	29125783	G	T	29.4	0.58	0.97456	0.743671	0.997267	2	Deleterious	1	Neutral	0.113816	Disease	8	Benign	1	0	Non-neutral	3	Deleterious	0.76
14	23898256	T	A	16.72	0.242795	0.98318	0.59043	0.957583	3	Neutral	-0.00156317	Deleterious	0.684035	Neutral	3	Benign	1	0.19	Neutral	7	Neutral	0.75
7	117243628	T	A	7.827	0.36	0.13709	0.658983	0.905515	3	Neutral	-1	Deleterious	0.10411	Disease	0	Benign	0.958	0.34	Neutral	0	Neutral	0.63
2	39283844	T	G	24.9	0.69	0.99723	0.658983	0.997978	4	Deleterious	1	Neutral	0.0118179	Neutral	2	Benign	0.046	0.02	Non-neutral	0	Neutral	0.6
10	88477867	C	T	34	0.56	0.98669	0.602189	0.998995	4	Deleterious	1	Neutral	0.0174384	Disease	3	Benign	1	0	Neutral	0	Deleterious	0.61
11	534285	C	A	17.22	0.3	0.99396	0.851219	0.995858	4	Deleterious	1	Neutral	0.00663292	Disease	9	Benign	1	0	Non-neutral	2	Deleterious	0.87
14	23893259	C	T	29.1	0.32	0.97913	0.59043	0.999249	3	Deleterious	1	Deleterious	0.750176	Neutral	2	Benign	0.892	0.03	Neutral	4	Neutral	0.65
7	127894610	G	T	26.7	0.21	0.92855	0.547309	0.99261	3	Neutral	0.0337744	Neutral	1.52261e-05	Disease	5	Benign	1	0	Non-neutral	5	Deleterious	0.87
2	220290456	C	T	21.9	0.381685	0.9522	0.667671	0.999065	2	Deleterious	1	Deleterious	0.132971	Disease	2	Benign	1	0	Non-neutral	2	Deleterious	0.76
14	23890234	A	G	22.1	0.61	0.88093	0.578056	0.999023	3	Deleterious	0.137338	Neutral	0.053574	Disease	8	Benign	0.138	0	Non-neutral	1	Deleterious	0.72
14	23891399	G	C	19.97	0.3	0.65357	0.578056	0.995996	3	Neutral	-0.058862	Deleterious	0.359073	Neutral	3	Benign	1	0	Neutral	3	Neutral	0.61
14	23883032	C	T	22.5	0.32	0.97914	0.547309	0.999524	3	Deleterious	1	Deleterious	0.919263	Disease	6	Benign	1	0	Neutral	2	Deleterious	0.61
19	39997721	G	A	19.98	0.42	0.98569	0.64067	0.993491	2	Deleterious	1	Neutral	1.69733e-05	Disease	4	Benign	0.998	0	Non-neutral	4	Deleterious	0.87
18	48603057	C	T	19.62	0.46	0.9814	0.724815	0.99792	3	Deleterious	1	Neutral	0.0175941	Neutral	5	Possibly damaging	0.998	0.05	Neutral	2	Deleterious	0.55
14	23886382	C	G	22.4	0.19	0.99188	0.578056	0.997326	3	Deleterious	1	Deleterious	0.009117	Disease	8	Possibly damaging	1	0	Non-neutral	1	Deleterious	0.87
11	2591930	T	C	26.8	0.18	0.85757	0.645312	0.998176	2	Deleterious	0.0972587	Neutral	0.642196	Disease	4	Possibly damaging	1	0	Non-neutral	4	Deleterious	0.72
10	112572061	C	A	29.4	0.24	0.95546	0.573888	0.99714	2	Deleterious	1	Deleterious	0.000393127	Neutral	7	Benign	1	0	Neutral	0	Deleterious	0.61
16	79632905	G	T	18.07	0.43	0.73176	0.674405	0.997223	4	Neutral	0.00967701	Neutral	0.000433589	Disease	8	Benign	1	0	Non-neutral	2	Deleterious	0.87
8	103238259	C	T	28.2	0.46	0.98549	0.743671	0.998318	3	Deleterious	1	Neutral	0.821285	Disease	2	Benign	0.248	0.01	Non-neutral	1	Neutral	0.6
19	11213450	G	A	12.3	0.57	0.98019	0.702456	0.998826	4	Deleterious	1	Deleterious	0.186105	Disease	9	Benign	1	0	Non-neutral	4	Deleterious	0.76
15	63354815	A	C	26.5	0.43	0.96467	0.702456	0.998172	4	Deleterious	1	Neutral	0.00125016	Disease	7	Benign	0.906	0	Neutral	4	Deleterious	0.61
11	47363647	G	T	25	0.37	0.99298	0.578056	0.990293	3	Deleterious	0.157796	Neutral	1.30633e-06	Disease	4	Possibly damaging	0.502	0.01	Non-neutral	3	Deleterious	0.87
3	38645439	C	T	25.8	0.2	0.9885	0.658983	0.999305	2	Deleterious	1	Neutral	0.238123	Neutral	7	Benign	0.988	0.02	Neutral	2	Neutral	0.65
17	10447417	G	A	22.2	0.51	0.99756	0.602189	0.928874	3	Neutral	-0.017951	Neutral	0.00639201	Disease	8	Benign	1	0	Non-neutral	1	Deleterious	0.87
2	191077743	C	T	32	0.27	0.92566	0.709663	0.997633	3	Deleterious	1	Neutral	7.89254e-05	Disease	7	Benign	0.998	0.01	Non-neutral	3	Deleterious	0.87
11	2604689	G	C	27.5	0.23	0.86282	0.673471	0.999354	2	Deleterious	0.145034	Deleterious	4.57672e-07	Disease	8	Benign	1	0	Non-neutral	5	Deleterious	0.87
7	150648743	C	G	22.9	0.14	0.87667	0.723109	0.990629	4	Neutral	-1	Deleterious	0.908476	Disease	5	Benign	0.148	0.1	Neutral	5	Neutral	0.75
17	73274371	C	T	16.3	0.5	0.98252	0.723109	0.968379	3	Neutral	0.0269103	Deleterious	0.206774	Neutral	1	Benign	1	0.02	Non-neutral	0	Deleterious	0.51
9	21971199	C	G	22.1	0.56	0.98567	0.608004	0.995274	4	Deleterious	1	Deleterious	0.112418	Neutral	7	Benign	1	0.01	Non-neutral	4	Deleterious	0.61
10	135182468	G	T	21.4	0.35	0.98952	0.724815	0.998116	4	Deleterious	1	Neutral	2.248e-07	Disease	9	Benign	1	0	Non-neutral	4	Deleterious	0.87
16	68862184	G	A	22.4	0.32	0.97068	0.702456	0.999342	4	Deleterious	1	Deleterious	0.398921	Disease	7	Benign	1	0	Non-neutral	3	Deleterious	0.76
11	46897357	C	T	19.34	0.32	0.99685	0.723133	0.998112	3	Deleterious	1	Deleterious	0.391172	Disease	2	Benign	0.97	0.11	Neutral	7	Neutral	0.65
5	149435602	C	G	21.1	0.47	0.94833	0.446627	0.998604	2	Deleterious	1	Neutral	0.00142634	Disease	6	Benign	0.96	0.02	Non-neutral	3	Deleterious	0.87
2	241727608	G	A	26.3	0.39	0.78695	0.702456	0.999077	2	Deleterious	0.113944	Neutral	0.0785492	Disease	3	Benign	0.976	0	Non-neutral	1	Deleterious	0.87
1	236883470	A	G	23.6	0.29	0.98505	0.602189	0.999186	4	Deleterious	1	Deleterious	0.991086	Neutral	4	Benign	0.902	0	Neutral	1	Neutral	0.63
11	47360215	C	T	28.3	0.28	0.98466	0.578056	0.998854	3	Deleterious	1	Deleterious	0.14666	Disease	3	Benign	0.698	0.1	Neutral	0	Neutral	0.65
3	114058267	T	G	24.4	0.68	0.98546	0.547309	0.996485	4	Deleterious	1	Neutral	0.000742748	Neutral	4	Benign	0.588	0	Non-neutral	3	Deleterious	0.61
8	22035442	A	G	24.5	0.69	0.96172	0.723109	0.994927	3	Deleterious	1	Neutral	0.0283913	Disease	6	Benign	1	0	Non-neutral	5	Deleterious	0.87
14	23897808	C	T	28	0.09	0.96882	0.59043	0.996117	3	Deleterious	1	Deleterious	0.993804	Disease	8	Possibly damaging	0.172	0	Neutral	0	Deleterious	0.51
5	149435616	T	A	22.3	0.57	0.95738	0.446627	0.987965	2	Deleterious	0.0758416	Neutral	0.00177122	Disease	3	Benign	0.998	0	Non-neutral	0	Deleterious	0.87
14	23894555	G	A	22.4	0.54	0.11746	0.59043	0.996289	3	Neutral	-0.164634	Deleterious	0.55288	Disease	5	Benign	0.998	0.06	Neutral	2	Neutral	0.63
1	201328778	C	T	29.3	0.22	0.95853	0.570548	0.999378	3	Deleterious	1	Deleterious	0.105049	Disease	0	Possibly damaging	0.996	1	Neutral	3	Neutral	0.6
14	94844947	C	T	24.1	0.33	0.91636	0.547309	0.998067	3	Deleterious	1	Deleterious	0.00492364	Disease	9	Benign	1	0.01	Non-neutral	1	Deleterious	0.87
14	23889158	C	G	22.4	0.44	0.95758	0.578056	0.995542	3	Deleterious	1	Deleterious	0.265082	Disease	4	Benign	1	0	Neutral	1	Deleterious	0.61
19	42489098	A	T	26.4	0.41	0.98626	0.723109	0.985476	3	Deleterious	0.125412	Neutral	7.73675e-07	Disease	9	Benign	1	0	Non-neutral	4	Deleterious	0.87
19	1220698	G	C	18.27	0.34	0.96284	0.779548	0.991628	3	Deleterious	0.0870644	Neutral	4.75908e-05	Disease	8	Benign	1	0	Non-neutral	5	Deleterious	0.87
1	76226838	T	C	25.1	0.43	0.96106	0.743671	0.992629	3	Deleterious	0.083316	Neutral	0.0602726	Disease	6	Benign	0.996	0	Non-neutral	1	Deleterious	0.87
11	46897102	C	T	22.3	0.43	0.99255	0.608884	0.999392	3	Deleterious	1	Neutral	0.00305434	Disease	4	Possibly damaging	0.672	0	Non-neutral	0	Deleterious	0.87
17	41267767	G	C	27.3	0.59	0.93944	0.709663	0.993991	4	Deleterious	1	Neutral	5.77676e-07	Disease	4	Benign	1	0	Non-neutral	4	Deleterious	0.87
12	111348900	T	C	21.6	0.32	0.95785	0.547309	0.998103	2	Deleterious	1	Deleterious	0.204768	Disease	4	Benign	0.45	0.06	Neutral	4	Neutral	0.75
11	47354770	A	T	13.16	0.43	0.99265	0.578056	0.985725	3	Deleterious	0.134614	Neutral	0.0101254	Disease	3	Benign	0.984	0	Non-neutral	4	Deleterious	0.87
7	140449165	A	C	24.6	0.34	0.90266	0.658983	0.995684	4	Deleterious	1	Neutral	5.63617e-06	Disease	7	Benign	1	0	Non-neutral	3	Deleterious	0.87
2	166848230	A	G	20.3	0.53	0.98766	0.573888	0.993323	3	Deleterious	1	Neutral	0.0590396	Disease	8	Benign	1	0	Non-neutral	1	Deleterious	0.87
21	47542031	G	A	20.4	0.22	0.98668	0.723109	0.998759	3	Deleterious	1	Deleterious	0.643499	Disease	7	Possibly damaging	1	0.09	Neutral	0	Deleterious	0.51
4	187208954	G	A	16.35	0.113791	0.96659	0.547309	0.996802	3	Deleterious	1	Deleterious	0.784283	Disease	7	Benign	1	0.07	Neutral	3	Neutral	0.63
2	145147577	C	T	15.06	0.5	0.98314	0.608004	0.987375	2	Deleterious	0.140334	Neutral	0.0370194	Neutral	4	Benign	0.976	0	Non-neutral	4	Deleterious	0.61
1	201331144	G	A	16.54	0.24	0.56928	0.779548	0.999114	2	Neutral	0.0232741	Neutral	0.0268578	Disease	2	Benign	1	0	Non-neutral	1	Deleterious	0.87
2	220283219	C	T	21.3	0.106029	0.97376	0.596491	0.997332	2	Deleterious	1	Neutral	0.0592939	Disease	8	Benign	0.994	0	Non-neutral	2	Deleterious	0.87
1	1471103	G	A	12.01	0.3	0.84492	0.643519	0.995481	2	Neutral	0.0195342	Neutral	0.000311039	Neutral	6	Benign	0.946	0	Non-neutral	4	Deleterious	0.72
4	6302384	G	A	10.69	0.23	0.74444	0.724815	0.756061	3	Neutral	-1	Deleterious	0.55293	Neutral	9	Benign	0.968	0.22	Neutral	6	Neutral	0.74
11	2591901	G	C	32	0.32	0.93762	0.645312	0.997854	2	Deleterious	1	Deleterious	3.1993e-07	Disease	9	Benign	1	0	Non-neutral	5	Deleterious	0.87
17	78081636	T	C	29.6	0.22	0.98573	0.570548	0.998978	3	Deleterious	1	Neutral	0.00507863	Disease	6	Benign	0.998	0	Non-neutral	0	Deleterious	0.87
7	140477853	C	A	26.6	0.53	0.98051	0.743671	0.998967	4	Deleterious	1	Deleterious	0.528186	Disease	7	Benign	0.342	0	Neutral	3	Neutral	0.63
1	201331117	G	A	16.75	0.3	0.35904	0.779548	0.998959	2	Neutral	-0.027457	Neutral	1.33208e-05	Disease	7	Benign	1	0	Non-neutral	0	Deleterious	0.87
14	23889188	C	T	22.3	0.54	0.95501	0.578056	0.999152	3	Deleterious	1	Deleterious	0.699873	Disease	4	Benign	1	0	Neutral	3	Deleterious	0.61
6	42689576	C	T	32	0.18	0.98274	0.547309	0.997855	2	Deleterious	1	Neutral	0.000220404	Disease	9	Benign	1	0	Non-neutral	6	Deleterious	0.87
13	101828722	G	A	24.3	0.52	0.91336	0.573888	0.999109	3	Deleterious	1	Neutral	0.0387022	Disease	6	Benign	0.894	0	Neutral	0	Deleterious	0.61
11	47360209	G	A	29.1	0.19	0.92474	0.578056	0.99912	2	Deleterious	1	Neutral	0.0345841	Disease	8	Benign	0.846	0	Non-neutral	2	Deleterious	0.72
11	119148930	T	G	24.5	0.54	0.98355	0.724815	0.972174	4	Neutral	0.0465649	Neutral	0.00849494	Disease	9	Benign	1	0	Non-neutral	4	Deleterious	0.87
17	78079671	C	T	10.96	0.22	0.25948	0.723109	0.997955	2	Neutral	-0.0947455	Deleterious	0.272809	Disease	7	Benign	1	0	Non-neutral	4	Deleterious	0.76
21	44482421	C	T	32	0.43	0.95937	0.702456	0.998028	4	Deleterious	1	Neutral	0.00479583	Disease	9	Benign	1	0	Non-neutral	3	Deleterious	0.87
7	140453150	A	C	26.5	0.58	0.91441	0.602189	0.998868	4	Deleterious	1	Neutral	0.0013637	Disease	7	Benign	0.978	0	Non-neutral	3	Deleterious	0.87
13	110833710	C	T	23.3	0.37	0.97873	0.743671	0.998318	4	Deleterious	1	Neutral	4.57672e-07	Disease	6	Benign	1	0	Non-neutral	6	Deleterious	0.87
17	42990713	A	G	25.6	0.27	0.99224	0.596491	0.99859	4	Deleterious	1	Neutral	0.000268857	Disease	8	Benign	1	0	Non-neutral	2	Deleterious	0.87
14	23898518	C	G	23.9	0.29	0.9882	0.59043	0.997537	3	Deleterious	1	Neutral	0.0616984	Disease	4	Benign	0.982	0	Neutral	5	Deleterious	0.55
12	111353585	T	C	22.1	0.43	0.96982	0.602189	0.998418	2	Deleterious	1	Neutral	0.00372714	Neutral	7	Benign	0.992	0.18	Neutral	6	Neutral	0.65
19	42729034	A	C	10.14	0.45	0.44595	0.723133	0.996504	4	Neutral	-0.0933061	Deleterious	0.171438	Disease	3	Benign	0.106	0.02	Non-neutral	0	Neutral	0.6
16	57789790	C	T	22.6	0.54	0.98351	0.724815	0.999225	3	Deleterious	1	Neutral	0.00274921	Disease	4	Possibly damaging	0.832	0.01	Non-neutral	1	Deleterious	0.87
15	63354429	G	A	18.32	0.74	0.97649	0.702456	0.998592	4	Deleterious	1	Deleterious	0.225142	Disease	1	Benign	0.554	0	Neutral	5	Neutral	0.6
11	2594101	G	A	25.9	0.18	0.99506	0.673471	0.99848	2	Deleterious	1	Deleterious	2.703e-06	Disease	6	Benign	1	0	Non-neutral	3	Deleterious	0.87
19	4117551	A	C	26.6	0.49	0.99244	0.702456	0.990864	3	Deleterious	0.157796	Neutral	0.312299	Disease	0	Possibly damaging	0.998	0	Neutral	1	Deleterious	0.61
14	23896043	G	A	34	0.57	0.94861	0.59043	0.999344	3	Deleterious	1	Neutral	0.341919	Disease	4	Benign	0.986	0	Neutral	0	Deleterious	0.61
7	55249071	C	T	21.5	0.18	0.94063	0.49644	0.999367	4	Deleterious	1	Neutral	0.153085	Neutral	3	Possibly damaging	1	0	Neutral	1	Deleterious	0.51
13	52524464	G	A	33	0.43	0.99103	0.607057	0.999041	2	Deleterious	1	Neutral	0.022363	Disease	8	Possibly damaging	1	0	Non-neutral	2	Deleterious	0.87
12	112926851	C	G	24.9	0.7	0.98775	0.724815	0.980283	4	Deleterious	0.0945249	Deleterious	0.354013	Neutral	6	Benign	0.74	0.29	Neutral	3	Neutral	0.74
14	90871037	C	G	20.7	0.56	0.97036	0.724815	0.996581	3	Deleterious	1	Neutral	0.0234415	Disease	1	Possibly damaging	0.916	0.01	Non-neutral	1	Deleterious	0.87
12	111348894	T	C	21.1	0.18	0.95785	0.547309	0.999087	2	Deleterious	1	Deleterious	0.655538	Disease	3	Benign	0.938	0.06	Neutral	0	Neutral	0.63
16	55519219	G	A	29.6	0.26	0.99776	0.709663	0.999046	3	Deleterious	1	Neutral	0.0614175	Disease	4	Benign	1	0	Neutral	0	Deleterious	0.76
14	23886382	C	T	22.5	0.19	0.98996	0.578056	0.999554	3	Deleterious	1	Deleterious	0.213379	Disease	5	Benign	1	0.32	Neutral	3	Deleterious	0.51
11	533535	C	G	22.4	0.36	0.98354	0.570548	0.997594	4	Deleterious	1	Neutral	0.0161037	Disease	9	Benign	1	0	Non-neutral	2	Deleterious	0.87
1	201330450	T	C	26.2	0.4	0.97918	0.723109	0.998959	3	Deleterious	1	Neutral	0.00112926	Disease	4	Possibly damaging	0.996	0.28	Non-neutral	1	Deleterious	0.65
19	42474450	A	C	25.8	0.12	0.98618	0.80507	0.994885	3	Deleterious	1	Neutral	0.0374799	Neutral	0	Benign	0.996	0	Non-neutral	1	Deleterious	0.76
3	100951628	C	A	32	0.42	0.99594	0.573888	0.990162	3	Deleterious	0.157796	Neutral	0.0022939	Disease	9	Benign	1	0	Non-neutral	1	Deleterious	0.87
12	25398254	T	A	31	0.52	0.98028	0.743671	0.996554	4	Deleterious	1	Neutral	0.0992056	Disease	7	Benign	1	0.06	Non-neutral	1	Deleterious	0.76
10	88635776	A	G	16.6	0.6	0.94538	0.643519	0.975349	4	Neutral	-0.0261224	Deleterious	0.39025	Neutral	6	Benign	0.72	0	Neutral	4	Neutral	0.63
17	1943054	T	C	22.2	0.78	0.97791	0.709663	0.999074	3	Deleterious	1	Neutral	3.32399e-05	Disease	8	Benign	1	0	Neutral	3	Deleterious	0.76
1	11856276	A	T	28	0.194859	0.96696	0.724815	0.992717	4	Deleterious	0.0927717	Neutral	4.86388e-05	Disease	8	Benign	1	0	Non-neutral	2	Deleterious	0.87
19	42472989	C	T	25.7	0.37	0.97354	0.709663	0.999089	3	Deleterious	1	Neutral	0.97166	Neutral	7	Benign	0.968	0.03	Neutral	5	Neutral	0.68
14	23886411	C	G	21.4	0.14	0.92865	0.578056	0.998735	3	Deleterious	1	Deleterious	0.698741	Neutral	1	Possibly damaging	0.936	0	Neutral	6	Neutral	0.6
16	15785100	C	T	22.5	0.62	0.99078	0.724815	0.998261	4	Deleterious	1	Neutral	0.0351481	Neutral	7	Benign	0.82	0.06	Neutral	5	Neutral	0.68
18	12340305	C	T	22.4	0.69	0.94834	0.702456	0.997278	3	Deleterious	1	Deleterious	0.999988	Neutral	8	Benign	0.9	0.07	Neutral	2	Neutral	0.74
4	16026841	G	C	15.91	0.32	0.17525	0.743671	0.995837	1	Neutral	-0.164882	Neutral	0.0986289	Neutral	3	Possibly damaging	0.974	0.01	Neutral	0	Deleterious	0.61
14	23900133	G	A	17.29	0.22	0.98845	0.578056	0.997826	3	Deleterious	1	Deleterious	0.0420451	Disease	6	Possibly damaging	0.992	0	Neutral	2	Deleterious	0.76
16	2138118	G	A	16.6	0.36	0.97568	0.643519	0.998889	4	Deleterious	1	Deleterious	0.0234267	Disease	7	Benign	0.99	0	Non-neutral	4	Deleterious	0.87
11	17793600	G	A	32	0.63	0.98888	0.547309	0.999236	3	Deleterious	1	Neutral	0.0768309	Disease	7	Benign	1	0	Non-neutral	3	Deleterious	0.87
12	111348894	T	G	21.8	0.15	0.96494	0.547309	0.996991	2	Deleterious	1	Neutral	0.471605	Neutral	1	Benign	0.982	0.82	Neutral	2	Neutral	0.74
16	79632892	T	G	20.2	0.41	0.96397	0.768056	0.994484	4	Deleterious	1	Neutral	0.000120697	Disease	8	Benign	0.998	0	Non-neutral	2	Deleterious	0.87
11	76869450	T	A	19.52	0.47	0.97364	0.602189	0.996424	2	Deleterious	1	Neutral	0.00470771	Disease	8	Benign	1	0	Non-neutral	2	Deleterious	0.87
1	11852361	C	A	22.6	0.39	0.97405	0.643519	0.995434	4	Deleterious	1	Deleterious	0.191053	Neutral	1	Benign	0.312	0	Neutral	3	Neutral	0.75
17	78082610	C	T	29.7	0.11	0.73724	0.723109	0.998826	3	Deleterious	0.0697322	Neutral	0.00191717	Disease	8	Benign	0.99	0	Non-neutral	1	Deleterious	0.87
22	50660242	T	C	4.959	0.419489	0.1961	0.723109	0.977824	2	Neutral	-1	Deleterious	0.841549	Neutral	7	Benign	0.898	0.06	Neutral	1	Neutral	0.74
11	76892594	G	A	11.95	0.37	0.16108	0.602189	0.935669	1	Neutral	-1	Deleterious	0.999305	Neutral	9	Benign	0.986	0.73	Neutral	7	Neutral	0.74
17	42988656	G	C	16.94	0.25	0.90612	0.666236	0.9969	3	Deleterious	1	Neutral	6.21566e-06	Disease	8	Possibly damaging	0.998	0.03	Neutral	0	Deleterious	0.76
8	17919931	A	G	28.9	0.35	0.98596	0.709663	0.996176	2	Deleterious	1	Neutral	1.86691e-05	Disease	6	Benign	0.984	0	Non-neutral	4	Deleterious	0.87
12	112915455	T	C	24.7	0.74	0.9894	0.608884	0.998823	4	Deleterious	1	Neutral	0.18911	Disease	2	Benign	1	0	Non-neutral	2	Deleterious	0.76
14	23887447	G	C	21.9	0.42	0.99689	0.578056	0.996401	3	Deleterious	1	Deleterious	0.136899	Neutral	3	Possibly damaging	0.756	0	Neutral	7	Neutral	0.6
22	50967627	C	T	21.5	0.37	0.85923	0.731555	0.999262	4	Deleterious	0.145034	Neutral	5.07169e-07	Disease	5	Benign	1	0	Non-neutral	4	Deleterious	0.87
3	12645687	G	C	14.61	0.52	0.94155	0.702456	0.997876	3	Deleterious	1	Neutral	0.520049	Disease	6	Benign	1	0	Non-neutral	1	Deleterious	0.72
14	23894612	C	G	34	0.43	0.99443	0.59043	0.999226	3	Deleterious	1	Neutral	0.0861328	Disease	7	Benign	0.976	0	Non-neutral	3	Deleterious	0.87
10	124266390	G	A	34	0.14	0.98782	0.709663	0.999387	3	Deleterious	1	Deleterious	0.00150837	Disease	8	Benign	1	0	Non-neutral	0	Deleterious	0.87
15	63353091	T	G	23.3	0.64	0.89903	0.702456	0.99581	4	Deleterious	1	Neutral	0.0790376	Neutral	3	Benign	0.95	0.08	Neutral	6	Neutral	0.65
2	216240408	A	C	29.3	0.63	0.99159	0.743671	0.997593	4	Deleterious	1	Deleterious	0.000163419	Disease	7	Benign	0.978	0	Non-neutral	3	Deleterious	0.87
19	52715971	C	T	32	0.32	0.92515	0.724815	0.999003	4	Deleterious	1	Deleterious	0.153894	Disease	3	Possibly damaging	0.996	0.02	Non-neutral	0	Deleterious	0.65
17	42992629	G	A	27.3	0.29	0.98941	0.576033	0.998967	4	Deleterious	1	Deleterious	0.000979908	Disease	7	Benign	1	0.17	Non-neutral	1	Deleterious	0.72
14	29237179	A	T	21.2	0.56	0.97638	0.503968	0.994405	3	Deleterious	1	Neutral	0.000336042	Disease	9	Benign	1	0	Non-neutral	4	Deleterious	0.87
14	23893304	T	G	27.6	0.34	0.98845	0.59043	0.99602	3	Deleterious	1	Deleterious	0.910533	Disease	0	Possibly damaging	0.994	0	Neutral	1	Deleterious	0.61
15	63351803	A	T	16.08	0.52	0.95738	0.702456	0.986922	4	Neutral	0.066543	Neutral	3.92765e-05	Disease	6	Possibly damaging	0.32	0	Neutral	0	Deleterious	0.61
3	38629036	A	C	24.3	0.45	0.96887	0.779548	0.982946	2	Neutral	0.0633927	Deleterious	2.14537e-06	Disease	9	Possibly damaging	0.992	0	Non-neutral	3	Deleterious	0.87
7	140454006	G	C	28.1	0.67	0.9706	0.547309	0.995112	4	Deleterious	1	Deleterious	0.00165843	Disease	7	Benign	1	0	Non-neutral	3	Deleterious	0.87
3	37045965	G	A	22.5	0.75	0.99683	0.231514	0.926938	4	Neutral	-0.017951	Neutral	0.990152	Neutral	6	Benign	0.934	1	Neutral	6	Neutral	0.74
7	107323982	G	T	29.6	0.5	0.99746	0.063197	0.997833	3	Deleterious	1	Neutral	0.00953821	Disease	6	Benign	1	0	Non-neutral	3	Deleterious	0.87
10	102752966	A	G	16.53	0.63	0.95489	0.702456	0.998352	3	Deleterious	1	Neutral	0.0366799	Disease	1	Benign	1	0	Non-neutral	2	Deleterious	0.87
14	23886482	G	C	21.4	0.27	0.98478	0.578056	0.998544	3	Deleterious	1	Deleterious	0.343238	Neutral	2	Benign	0.45	0	Neutral	6	Neutral	0.75
15	31369122	C	T	0.002	0.33	0.05518	0.527494	0.852109	1	Neutral	-1	Deleterious	0.167946	Neutral	5	Benign	0.94	0	Neutral	0	Neutral	0.63
3	10183725	C	G	18.34	0.37	0.98643	0.52208	0.991935	4	Deleterious	0.148655	Deleterious	0.00141063	Disease	6	Benign	1	0.01	Non-neutral	4	Deleterious	0.87
14	23886765	G	A	21.8	0.35	0.87861	0.578056	0.999387	3	Deleterious	0.145034	Deleterious	0.130874	Disease	2	Benign	1	0	Neutral	0	Deleterious	0.61
19	42472975	G	C	27.3	0.41	0.89496	0.709663	0.994669	3	Neutral	0.0195342	Neutral	0.0882744	Disease	5	Benign	1	0	Non-neutral	4	Deleterious	0.87
14	23900157	T	C	16.51	0.3	0.98372	0.578056	0.997893	3	Deleterious	1	Neutral	0.000105556	Disease	8	Benign	0.994	0	Non-neutral	4	Deleterious	0.87
10	104162024	A	G	22.2	0.4	0.973	0.723109	0.998228	3	Deleterious	1	Deleterious	0.244284	Neutral	8	Benign	1	0.01	Non-neutral	2	Deleterious	0.61
17	42992641	C	T	24.6	0.167739	0.94734	0.578056	0.999015	4	Deleterious	1	Deleterious	0.133628	Disease	8	Benign	0.242	0	Non-neutral	0	Deleterious	0.61
15	66729204	G	A	34	0.41	0.99253	0.724815	0.999356	4	Deleterious	1	Deleterious	0.975865	Neutral	1	Benign	0.76	0.02	Neutral	1	Neutral	0.65
1	33478957	G	T	22.1	0.64	0.99603	0.724815	0.998066	3	Deleterious	1	Neutral	0.00270444	Disease	2	Possibly damaging	0.812	0	Neutral	0	Deleterious	0.76
10	92675359	G	A	14.46	0.52	0.92512	0.590023	0.99899	4	Deleterious	1	Deleterious	0.405972	Neutral	5	Benign	0.948	0	Non-neutral	0	Neutral	0.6
11	2591901	G	A	33	0.32	0.90346	0.645312	0.999524	2	Deleterious	1	Deleterious	0.000179857	Disease	8	Benign	1	0	Non-neutral	2	Deleterious	0.87
11	47371609	A	G	16.05	0.212445	0.7378	0.578056	0.73977	3	Neutral	-1	Deleterious	0.797657	Neutral	6	Benign	0.964	1	Neutral	6	Neutral	0.74
12	112926888	G	T	32	0.34	0.99247	0.724815	0.998308	4	Deleterious	1	Neutral	0.194016	Disease	4	Benign	1	0	Non-neutral	2	Deleterious	0.76
7	99711697	G	A	21.7	0.7	0.87927	0.723133	0.999284	4	Deleterious	0.145034	Neutral	0.0102467	Disease	7	Benign	1	0	Non-neutral	3	Deleterious	0.87
15	67473708	C	T	34	0.64	0.93529	0.723109	0.999026	3	Deleterious	1	Deleterious	0.000118251	Disease	0	Benign	1	0	Non-neutral	0	Deleterious	0.72
17	68172081	A	G	23.5	0.48	0.98905	0.618467	0.987643	3	Deleterious	0.15559	Deleterious	0.429255	Neutral	3	Benign	0.808	0.23	Neutral	5	Neutral	0.74
7	150671973	T	A	18.77	0.42	0.93533	0.594344	0.992532	3	Neutral	0.0337744	Neutral	0.39357	Disease	9	Benign	0.984	0	Non-neutral	2	Deleterious	0.72
4	996063	G	C	20.5	0.41	0.23108	0.674405	0.982774	2	Neutral	-1	Neutral	0.016739	Disease	1	Benign	0.874	0.2	Neutral	0	Neutral	0.6
16	1262024	A	G	22.1	0.46	0.83716	0.723109	0.993942	2	Neutral	0.0195342	Neutral	0.000225922	Neutral	8	Benign	0.902	0	Non-neutral	1	Deleterious	0.55
12	12037475	G	A	35	0.49	0.98995	0.658983	0.999564	3	Deleterious	1	Neutral	0.00524222	Neutral	1	Possibly damaging	1	0	Non-neutral	2	Deleterious	0.79
11	119216197	C	G	17.05	0.37	0.98281	0.547309	0.998246	3	Deleterious	1	Deleterious	0.448552	Neutral	1	Benign	0.998	0.01	Neutral	0	Neutral	0.63
1	201334751	C	G	26.7	0.41	0.96676	0.709663	0.982569	3	Neutral	0.056599	Neutral	0.00379053	Neutral	0	Possibly damaging	0.988	0	Neutral	1	Deleterious	0.61
1	236882307	G	A	31	0.47	0.94935	0.602189	0.999122	4	Deleterious	1	Deleterious	0.321221	Neutral	2	Possibly damaging	0.994	0	Non-neutral	1	Deleterious	0.61
2	241808388	C	T	10.17	0.26	0.95778	0.578056	0.998066	2	Deleterious	1	Deleterious	0.133548	Disease	5	Benign	1	0	Non-neutral	2	Deleterious	0.76
19	1221229	G	A	18.96	0.24	0.97082	0.774882	0.998384	3	Deleterious	1	Neutral	0.00266794	Disease	7	Benign	1	0	Non-neutral	6	Deleterious	0.87
14	105693011	G	T	24.7	0.31	0.98114	0.645312	0.995834	4	Deleterious	1	Neutral	0.017227	Disease	8	Benign	1	0	Non-neutral	2	Deleterious	0.87
12	112888195	T	G	32	0.51	0.98766	0.724815	0.99232	4	Deleterious	0.153126	Deleterious	0.686968	Disease	10	Possibly damaging	1	0	Non-neutral	4	Deleterious	0.72
7	140453193	T	C	22.6	0.63	0.97694	0.060301	0.993249	4	Deleterious	1	Neutral	0.000303874	Disease	7	Benign	0.938	0.05	Non-neutral	2	Deleterious	0.76
12	103238205	T	C	31	0.26	0.98845	0.653264	0.998069	3	Deleterious	1	Deleterious	0.00477194	Disease	9	Benign	1	0	Non-neutral	4	Deleterious	0.87
11	119148891	T	C	25.3	0.39	0.99016	0.724815	0.994169	4	Deleterious	1	Deleterious	6.88892e-05	Disease	6	Benign	1	0.52	Non-neutral	2	Deleterious	0.72
14	23897757	G	T	25.3	0.14	0.92929	0.59043	0.998855	3	Deleterious	1	Deleterious	0.739165	Neutral	2	Possibly damaging	0.868	0	Non-neutral	0	Deleterious	0.61
20	31023504	G	C	28.3	0.49	0.98299	0.724815	0.998361	3	Deleterious	1	Deleterious	0.713853	Neutral	8	Benign	1	0.33	Neutral	0	Neutral	0.63
21	47541476	C	T	33	0.23	0.12286	0.723109	0.999083	3	Neutral	-0.0655269	Deleterious	0.110757	Disease	6	Benign	0.998	0.04	Non-neutral	1	Deleterious	0.72
1	111146515	C	T	35	0.48	0.98275	0.563428	0.999447	4	Deleterious	1	Deleterious	0.216386	Disease	8	Possibly damaging	1	0	Non-neutral	2	Deleterious	0.76
14	23900817	G	A	25.4	0.19	0.15318	0.547309	0.998735	2	Neutral	-0.0871674	Neutral	0.00318005	Disease	6	Benign	1	0	Non-neutral	2	Deleterious	0.87
10	89692836	A	G	27.6	0.56	0.9864	0.709663	0.998486	3	Deleterious	1	Deleterious	0.371691	Disease	0	Benign	0.802	0.01	Neutral	0	Neutral	0.6
5	149922481	T	C	22.3	0.39	0.99941	0.702456	0.998787	3	Deleterious	1	Deleterious	0.48318	Disease	1	Benign	0.256	0	Neutral	1	Neutral	0.63
19	13879456	G	A	17.84	0.45	0.97901	0.723109	0.999509	3	Deleterious	1	Deleterious	0.124608	Disease	7	Benign	0.998	0	Non-neutral	3	Deleterious	0.76
14	23894961	C	G	25	0.48	0.9319	0.59043	0.998769	3	Deleterious	1	Deleterious	0.805202	Disease	3	Benign	0.986	0	Neutral	4	Neutral	0.6
17	29586057	A	G	23.9	0.7	0.98661	0.658983	0.99704	4	Deleterious	1	Neutral	4.38916e-05	Disease	7	Benign	1	0	Neutral	1	Deleterious	0.76
1	11862972	G	C	22.1	0.39	0.88167	0.774882	0.998851	4	Deleterious	0.120388	Neutral	0.0118646	Disease	8	Possibly damaging	0.906	0	Non-neutral	1	Deleterious	0.87
2	26438018	G	A	28.2	0.62	0.8732	0.724815	0.999079	3	Deleterious	0.137338	Neutral	0.000119897	Neutral	4	Possibly damaging	0.964	0.03	Neutral	2	Deleterious	0.61
21	44488629	C	G	15.46	0.43	0.95984	0.702456	0.998653	4	Deleterious	1	Deleterious	0.999472	Disease	7	Benign	0.716	0	Non-neutral	1	Deleterious	0.55
5	37008725	G	T	22.8	0.61	0.98902	0.658983	0.988041	4	Deleterious	0.15559	Deleterious	0.300486	Neutral	4	Benign	0.99	0.13	Neutral	4	Neutral	0.75
11	68701976	G	A	13.13	0.34	0.97068	0.635938	0.998141	2	Deleterious	1	Deleterious	0.553616	Neutral	0	Benign	0.33	0.05	Neutral	3	Neutral	0.74
3	114058202	C	T	31	0.63	0.94165	0.602189	0.998236	4	Deleterious	1	Deleterious	0.291291	Neutral	4	Benign	0.866	0.09	Non-neutral	3	Neutral	0.63
14	23899052	A	C	25.6	0.21	0.97938	0.59043	0.981004	3	Deleterious	0.0735052	Neutral	1.21518e-06	Disease	9	Benign	0.974	0	Non-neutral	3	Deleterious	0.87
2	99778632	C	T	20.4	0.37	0.97631	0.658983	0.998005	3	Deleterious	1	Neutral	0.013695	Disease	7	Benign	0.984	0.04	Non-neutral	0	Deleterious	0.87
17	42992620	G	C	27.9	0.22	0.98263	0.576033	0.998836	4	Deleterious	1	Neutral	0.000432036	Disease	5	Benign	0.94	0	Non-neutral	2	Deleterious	0.87
14	23895248	T	C	24.7	0.56	0.97108	0.59043	0.997099	3	Deleterious	1	Deleterious	0.969096	Neutral	1	Benign	0.796	0	Neutral	1	Neutral	0.63
11	533536	G	A	21.9	0.323904	0.9901	0.570548	0.998942	4	Deleterious	1	Neutral	0.0446258	Disease	8	Benign	0.944	0	Non-neutral	1	Deleterious	0.87
21	45706539	T	C	26.1	0.37	0.90354	0.596491	0.995033	3	Deleterious	1	Neutral	0.000311405	Disease	9	Benign	1	0	Non-neutral	5	Deleterious	0.87
19	42474541	A	C	23.5	0.13	0.97337	0.709663	0.984967	3	Deleterious	0.0851878	Neutral	1.53895e-06	Disease	6	Benign	0.796	0	Non-neutral	4	Deleterious	0.87
14	23898987	C	T	26.2	0.15	0.98833	0.59043	0.998991	3	Deleterious	1	Deleterious	0.385853	Disease	4	Benign	0.706	0	Neutral	4	Neutral	0.6
14	23899071	T	C	24.2	0.28	0.98249	0.59043	0.994503	3	Deleterious	1	Neutral	0.0929799	Disease	4	Benign	0.51	0	Non-neutral	0	Deleterious	0.87
14	23889229	T	A	22.3	0.51	0.9895	0.578056	0.996164	3	Deleterious	1	Deleterious	0.884747	Neutral	0	Benign	0.896	0	Neutral	3	Deleterious	0.51
17	42985496	G	T	22	0.293332	0.99334	0.602189	0.991754	4	Deleterious	0.157796	Deleterious	0.306673	Neutral	4	Possibly damaging	0.394	0.04	Non-neutral	1	Neutral	0.6
20	62319093	C	T	35	0.55	0.94378	0.723109	0.999121	2	Deleterious	1	Neutral	8.66617e-05	Disease	9	Benign	1	0	Non-neutral	2	Deleterious	0.87
6	42689651	T	C	28.6	0.19	0.99463	0.547309	0.9985	2	Deleterious	1	Neutral	7.19013e-06	Disease	8	Benign	1	0	Non-neutral	4	Deleterious	0.87
14	23898544	G	T	25	0.26	0.96908	0.59043	0.99509	3	Deleterious	1	Neutral	0.0993555	Disease	5	Possibly damaging	0.796	0	Neutral	2	Deleterious	0.72
15	41279384	C	T	27.4	0.41	0.96788	0.724815	0.999005	3	Deleterious	1	Deleterious	0.933159	Neutral	7	Benign	0.026	0.02	Neutral	5	Neutral	0.74
11	2594209	G	C	31	0.24	0.98767	0.61531	0.989466	2	Deleterious	0.153126	Deleterious	0.0012527	Disease	9	Benign	1	0	Non-neutral	4	Deleterious	0.87
19	42472989	C	A	32	0.407878	0.97904	0.709663	0.993071	3	Deleterious	1	Deleterious	0.509927	Disease	0	Benign	1	0	Non-neutral	1	Deleterious	0.72
14	29237185	T	C	21.7	0.56	0.90616	0.503968	0.998308	3	Deleterious	1	Neutral	7.33427e-06	Disease	8	Possibly damaging	0.838	0.03	Non-neutral	4	Deleterious	0.87
14	23898240	T	G	25	0.23	0.99329	0.59043	0.995337	3	Deleterious	1	Neutral	5.07854e-05	Disease	7	Benign	0.968	0	Non-neutral	2	Deleterious	0.87
9	104184173	G	A	18.32	0.32	0.94813	0.547309	0.99904	3	Deleterious	1	Neutral	2.9491e-06	Disease	6	Benign	1	0	Non-neutral	3	Deleterious	0.87
3	10183797	T	C	22.5	0.34	0.96799	0.52208	0.998744	4	Deleterious	1	Neutral	9.33283e-05	Disease	6	Benign	0.998	0	Neutral	0	Deleterious	0.76
13	111329354	G	A	15.19	0.34	0.9097	0.709663	0.997724	3	Deleterious	1	Neutral	2.8317e-06	Disease	6	Benign	1	0	Non-neutral	3	Deleterious	0.87
11	102480674	T	C	15.9	0.4	0.97681	0.547309	0.996423	3	Deleterious	1	Neutral	1.69e-06	Disease	7	Benign	1	0	Non-neutral	5	Deleterious	0.87
2	39250298	T	C	25.4	0.55	0.98836	0.709663	0.998752	4	Deleterious	1	Deleterious	0.146164	Neutral	3	Benign	0.988	0	Non-neutral	2	Deleterious	0.61
3	10183788	C	T	22.5	0.39	0.96997	0.52208	0.998983	4	Deleterious	1	Neutral	0.0121694	Disease	7	Benign	0.952	0	Non-neutral	0	Deleterious	0.72
21	44486442	C	T	20.5	0.2	0.87073	0.697927	0.999345	4	Deleterious	0.145034	Neutral	0.00345604	Disease	8	Benign	1	0	Non-neutral	5	Deleterious	0.87
17	56283519	C	T	22.1	0.52	0.95861	0.709663	0.999447	2	Deleterious	1	Deleterious	0.746766	Neutral	7	Possibly damaging	1	0.15	Non-neutral	0	Neutral	0.6
14	23898304	C	T	22.7	0.23	0.80195	0.59043	0.953022	3	Neutral	-1	Deleterious	0.367644	Disease	3	Benign	0.994	0	Neutral	0	Deleterious	0.51
14	23888475	C	T	22.6	0.4	0.98001	0.578056	0.999233	3	Deleterious	1	Deleterious	0.444899	Disease	1	Benign	0.99	0	Neutral	0	Deleterious	0.61
11	47364668	G	A	33	0.43	0.92971	0.578056	0.9993	3	Deleterious	1	Deleterious	0.337994	Disease	5	Possibly damaging	0.922	0.05	Non-neutral	1	Deleterious	0.61
14	23901908	T	G	16.44	0.32	0.26003	0.547309	0.996909	3	Neutral	-0.122336	Neutral	0.0853855	Disease	1	Benign	0.046	0.02	Neutral	3	Deleterious	0.55
5	132269985	G	A	26.3	0.65	0.92175	0.697927	0.999149	4	Deleterious	1	Neutral	0.0235627	Disease	4	Benign	1	0	Neutral	1	Deleterious	0.76
13	52971771	C	T	22.4	0.49	0.98461	0.618467	0.99759	2	Deleterious	1	Neutral	1.17615e-05	Disease	5	Benign	1	0	Non-neutral	5	Deleterious	0.87
10	104162030	C	T	21.9	0.33	0.90485	0.723109	0.999087	3	Deleterious	1	Deleterious	0.115629	Neutral	9	Possibly damaging	0.994	0.01	Neutral	0	Neutral	0.6
2	99778955	A	G	21.5	0.25	0.9927	0.658983	0.997731	3	Deleterious	1	Neutral	0.000110428	Disease	9	Benign	1	0	Non-neutral	3	Deleterious	0.87
1	201328765	G	T	2.935	0.12	0.08763	0.570548	0.881027	2	Neutral	-1	Deleterious	0.297499	Neutral	5	Benign	0.17	0.1	Neutral	4	Neutral	0.83
12	48371146	C	A	19.47	0.27	0.99176	0.658983	0.991536	4	Deleterious	0.157796	Neutral	3.11985e-06	Disease	6	Benign	0.998	0	Non-neutral	3	Deleterious	0.76
14	23889160	A	T	21.8	0.47	0.96458	0.578056	0.994298	3	Deleterious	1	Deleterious	0.116948	Disease	7	Benign	1	0	Neutral	1	Deleterious	0.61
14	29237095	C	T	22.3	0.48	0.90676	0.503968	0.998608	3	Deleterious	1	Neutral	0.00879416	Disease	7	Benign	1	0	Non-neutral	3	Deleterious	0.87
1	201333503	C	T	27.6	0.29	0.98806	0.060301	0.999111	3	Deleterious	1	Neutral	0.00172281	Disease	3	Possibly damaging	1	0	Neutral	4	Deleterious	0.72
12	112888156	A	C	25.7	0.43	0.99411	0.724815	0.997146	4	Deleterious	1	Deleterious	0.000553037	Disease	4	Possibly damaging	0.996	0.04	Non-neutral	0	Deleterious	0.87
14	23893180	T	A	28.9	0.37	0.97731	0.59043	0.994681	3	Deleterious	1	Neutral	0.000104793	Disease	1	Possibly damaging	0.454	0	Neutral	0	Deleterious	0.61
6	137143877	C	T	22.1	0.22	0.97638	0.52208	0.9978	3	Deleterious	1	Deleterious	0.488328	Disease	10	Benign	1	0	Non-neutral	4	Deleterious	0.76
12	13768083	C	T	34	0.64	0.97618	0.618467	0.999418	4	Deleterious	1	Deleterious	0.979418	Disease	4	Benign	0.998	0	Non-neutral	1	Deleterious	0.65
13	51509055	A	G	24.6	0.55	0.97084	0.709663	0.998189	4	Deleterious	1	Neutral	0.0398051	Disease	8	Possibly damaging	1	0	Non-neutral	2	Deleterious	0.87
15	42703147	A	G	22.1	0.41	0.86045	0.536957	0.979426	3	Neutral	-1	Neutral	0.0460727	Neutral	8	Benign	0.328	0.5	Neutral	5	Neutral	0.74
19	1221976	G	T	16.41	0.19	0.90971	0.635938	0.997213	2	Deleterious	1	Neutral	1.72412e-05	Disease	7	Benign	1	0	Non-neutral	5	Deleterious	0.87
9	35065361	G	A	20.3	0.74	0.97438	0.702456	0.999312	4	Deleterious	1	Neutral	0.32654	Disease	7	Benign	1	0	Non-neutral	1	Deleterious	0.72
1	201334758	C	T	32	0.42	0.99454	0.709663	0.999346	3	Deleterious	1	Neutral	2.30134e-06	Disease	7	Benign	1	0	Neutral	2	Deleterious	0.76
3	49169714	T	G	15.86	0.56	0.91065	0.685571	0.99265	3	Neutral	0.0337744	Neutral	0.00153665	Disease	9	Benign	1	0	Non-neutral	3	Deleterious	0.87
1	179528845	C	T	22.1	0.18	0.93658	0.547309	0.997093	2	Deleterious	1	Neutral	0.00635032	Disease	5	Benign	1	0	Non-neutral	3	Deleterious	0.87
10	112581123	G	A	31	0.55	0.97777	0.602189	0.999343	2	Deleterious	1	Neutral	0.0245057	Neutral	6	Possibly damaging	0.996	0.1	Non-neutral	0	Deleterious	0.55
10	14977523	C	T	34	0.73	0.99294	0.65145	0.994754	2	Deleterious	1	Neutral	2.61458e-06	Disease	7	Benign	1	0	Non-neutral	6	Deleterious	0.87
5	149435663	A	G	21.8	0.57	0.98383	0.446627	0.99861	2	Deleterious	1	Neutral	0.00183214	Neutral	5	Possibly damaging	0.98	0	Non-neutral	1	Deleterious	0.72
17	42990647	T	C	26	0.249886	0.99046	0.596491	0.997408	4	Deleterious	1	Neutral	0.0273829	Disease	5	Benign	1	0	Non-neutral	1	Deleterious	0.87
13	77574815	G	A	22.3	0.44	0.99226	0.608884	0.99697	2	Deleterious	1	Neutral	0.00019701	Neutral	3	Benign	1	0	Non-neutral	4	Deleterious	0.76
5	149433947	G	A	22.4	0.39	0.99174	0.536957	0.99894	2	Deleterious	1	Neutral	0.0180481	Disease	2	Benign	1	0	Non-neutral	2	Deleterious	0.87
3	30732978	G	A	33	0.5	0.98285	0.658983	0.99946	4	Deleterious	1	Neutral	0.0239025	Disease	3	Possibly damaging	0.998	0.11	Non-neutral	1	Deleterious	0.72
13	20763125	G	A	27.3	0.27	0.97675	0.590023	0.998347	2	Deleterious	1	Neutral	0.000748285	Disease	6	Possibly damaging	1	0	Non-neutral	3	Deleterious	0.87
14	23899016	C	T	34	0.12	0.95168	0.59043	0.999201	3	Deleterious	1	Neutral	0.962709	Disease	2	Possibly damaging	0.904	0	Non-neutral	0	Deleterious	0.65
17	42991101	C	T	33	0.351803	0.96413	0.576033	0.998819	4	Deleterious	1	Deleterious	0.19656	Disease	3	Benign	0.402	0	Neutral	4	Neutral	0.63
18	21131617	G	A	32	0.218737	0.99708	0.724815	0.998852	3	Deleterious	1	Neutral	0.0121201	Disease	4	Benign	0.998	0	Non-neutral	0	Deleterious	0.72
3	46899901	C	T	30	0.2	0.98825	0.577349	0.999149	3	Deleterious	1	Deleterious	0.461909	Disease	5	Benign	0.018	0.91	Neutral	3	Neutral	0.75
16	731186	A	G	22.6	0.46	0.98384	0.52208	0.998263	4	Deleterious	1	Neutral	0.00388126	Disease	9	Benign	1	0	Non-neutral	4	Deleterious	0.87
11	3988881	A	C	26	0.37	0.98694	0.644132	0.995814	3	Deleterious	1	Neutral	0.0631006	Neutral	6	Benign	0.958	0	Non-neutral	0	Deleterious	0.65
11	47367884	A	G	26.6	0.48	0.9934	0.578056	0.996005	3	Deleterious	1	Deleterious	0.113452	Neutral	1	Benign	0.964	0	Non-neutral	5	Deleterious	0.61
11	47361309	G	C	20.2	0.21	0.91552	0.576033	0.975976	3	Neutral	-0.0438372	Deleterious	0.327593	Neutral	2	Benign	0.998	0.03	Neutral	2	Neutral	0.63
19	42486140	A	G	28.9	0.43	0.9752	0.723109	0.999116	3	Deleterious	1	Neutral	1.69e-06	Disease	6	Benign	1	0	Non-neutral	2	Deleterious	0.87
11	47360200	C	T	34	0.21	0.97909	0.578056	0.997811	3	Deleterious	1	Neutral	0.00494541	Neutral	1	Benign	0.262	0.02	Non-neutral	2	Deleterious	0.51
15	63349236	A	G	17.8	0.55	0.95074	0.702456	0.998244	4	Deleterious	1	Neutral	0.00639435	Disease	5	Benign	0.374	0	Neutral	0	Deleterious	0.51
12	12870979	C	T	17.59	0.25	0.9709	0.52208	0.999059	4	Deleterious	1	Neutral	2.8317e-06	Disease	3	Benign	1	0	Non-neutral	2	Deleterious	0.87
4	159603551	T	A	18.77	0.53	0.9804	0.658983	0.98463	4	Deleterious	0.109546	Deleterious	0.00247587	Disease	6	Benign	1	0	Non-neutral	3	Deleterious	0.87
2	241808404	G	T	6.573	0.26	0.96126	0.578056	0.968203	2	Neutral	-0.0308299	Neutral	0.0388351	Disease	5	Possibly damaging	0.998	0.24	Neutral	2	Deleterious	0.55
18	46889603	C	T	21.5	0.5	0.81451	0.060301	0.945576	3	Neutral	-1	Deleterious	0.998765	Neutral	9	Benign	0.992	0.48	Neutral	4	Neutral	0.74
10	89653839	A	G	27.8	0.4	0.97585	0.602189	0.998324	3	Deleterious	1	Neutral	0.00769706	Disease	8	Benign	0.988	0	Non-neutral	3	Deleterious	0.87
5	78076372	T	C	24.6	0.4	0.68873	0.709663	0.997007	3	Neutral	-0.0108779	Deleterious	0.324458	Neutral	0	Possibly damaging	0.54	0	Non-neutral	0	Deleterious	0.61
14	23901898	G	A	16.41	0.31	0.99367	0.547309	0.997835	3	Deleterious	1	Neutral	0.0577193	Disease	5	Benign	1	0	Non-neutral	0	Deleterious	0.87
4	187208874	C	T	17.45	0.22	0.98864	0.547309	0.994911	3	Deleterious	1	Deleterious	0.11995	Disease	1	Benign	1	0.04	Neutral	1	Neutral	0.6
17	42990789	C	T	34	0.24	0.99601	0.61531	0.999296	4	Deleterious	1	Deleterious	0.254894	Neutral	3	Possibly damaging	0.288	0	Neutral	5	Neutral	0.63
21	44484068	G	A	25.7	0.19	0.96412	0.698795	0.999009	4	Deleterious	1	Neutral	1.16121e-05	Disease	9	Benign	1	0	Non-neutral	3	Deleterious	0.87
5	167943865	G	A	31	0.446534	0.99317	0.724815	0.999497	4	Deleterious	1	Deleterious	0.852455	Disease	5	Benign	0.998	0	Non-neutral	2	Deleterious	0.72
7	150648593	C	G	25.3	0.19	0.92702	0.723109	0.995983	4	Deleterious	1	Neutral	0.897977	Disease	8	Benign	0.22	0	Neutral	4	Neutral	0.63
5	122734847	C	G	22.3	0.65844	0.99007	0.743671	0.998237	2	Deleterious	1	Neutral	0.0384534	Disease	3	Benign	0.982	0	Non-neutral	2	Deleterious	0.72
14	23893277	C	T	34	0.32	0.98742	0.59043	0.999407	3	Deleterious	1	Deleterious	0.856463	Disease	1	Benign	0.926	0	Non-neutral	1	Deleterious	0.65
17	78082137	G	A	25.8	0.21	0.97848	0.723109	0.997477	3	Deleterious	1	Deleterious	0.243084	Disease	9	Benign	0.944	0	Non-neutral	3	Deleterious	0.76
1	115256536	C	T	22.5	0.45	0.98737	0.702456	0.998838	4	Deleterious	1	Neutral	0.00253726	Disease	7	Benign	0.652	0.02	Neutral	3	Deleterious	0.55
1	33359449	G	A	22.4	0.52	0.84706	0.666236	0.996568	4	Neutral	0.049789	Deleterious	0.589574	Neutral	8	Benign	0.994	0.12	Neutral	5	Neutral	0.74
1	236917290	A	G	19.53	0.51	0.9706	0.608524	0.999285	4	Deleterious	1	Deleterious	0.381671	Disease	5	Benign	0.992	0	Non-neutral	2	Deleterious	0.72
14	23894144	G	T	32	0.52	0.98705	0.577349	0.993932	3	Deleterious	1	Deleterious	0.816959	Neutral	0	Benign	0.998	0	Non-neutral	1	Deleterious	0.61
12	57906594	A	T	22.3	0.65	0.96324	0.697927	0.994512	4	Deleterious	1	Deleterious	0.549915	Neutral	0	Benign	0.938	0	Non-neutral	0	Deleterious	0.61
1	201333442	C	T	35	0.28	0.99043	0.709663	0.999452	3	Deleterious	1	Neutral	0.000263161	Disease	3	Possibly damaging	1	0	Neutral	0	Deleterious	0.76
19	42486108	A	G	27.4	0.43	0.99555	0.723109	0.996268	3	Deleterious	1	Neutral	0.0439954	Disease	3	Benign	1	0	Non-neutral	4	Deleterious	0.87
2	39250259	A	G	26.6	0.39	0.99181	0.658983	0.998333	4	Deleterious	1	Neutral	0.405542	Disease	7	Possibly damaging	0.65	0	Non-neutral	1	Deleterious	0.72
5	149440505	A	C	27	0.35	0.99439	0.563428	0.997913	2	Deleterious	1	Neutral	1.28828e-06	Disease	7	Benign	1	0	Non-neutral	3	Deleterious	0.87
1	2338005	A	G	22.1	0.34	0.91886	0.702456	0.998959	3	Deleterious	1	Neutral	2.62159e-05	Disease	8	Benign	1	0	Non-neutral	4	Deleterious	0.87
1	11855182	C	T	26.1	0.27	0.81358	0.608884	0.999184	4	Deleterious	0.135721	Deleterious	0.555144	Neutral	1	Possibly damaging	0.928	0.11	Neutral	1	Neutral	0.63
15	43348565	G	T	28.2	0.59	0.99457	0.65145	0.995762	4	Deleterious	1	Neutral	0.000123244	Disease	7	Benign	1	0	Neutral	0	Deleterious	0.79
9	101911519	A	G	18.69	0.6	0.90437	0.724815	0.997861	4	Deleterious	1	Neutral	0.000119561	Disease	6	Benign	1	0	Non-neutral	4	Deleterious	0.87
2	39249923	G	T	24.4	0.62	0.96849	0.658983	0.992131	4	Deleterious	0.0995269	Deleterious	0.185984	Disease	1	Benign	0.702	0.03	Neutral	3	Neutral	0.6
14	23886827	G	A	18.53	0.44	0.99367	0.576033	0.999148	3	Deleterious	1	Deleterious	0.475063	Disease	0	Benign	0.95	0	Neutral	4	Deleterious	0.61
14	91757374	C	G	32	0.62	0.97001	0.724815	0.996634	2	Deleterious	1	Neutral	0.0147699	Disease	1	Benign	0.946	0	Neutral	3	Deleterious	0.61
1	33252572	G	T	16.84	0.66	0.93365	0.702456	0.997636	4	Deleterious	1	Deleterious	0.432165	Neutral	1	Benign	0.162	0.05	Non-neutral	2	Neutral	0.75
7	133502296	A	G	23.6	0.46	0.98232	0.709663	0.995464	4	Deleterious	1	Deleterious	0.645971	Neutral	5	Possibly damaging	0.966	0.01	Non-neutral	1	Deleterious	0.52
19	13007152	C	T	15.83	0.21	0.87374	0.697927	0.999097	3	Deleterious	0.139731	Deleterious	0.124282	Disease	6	Benign	1	0	Non-neutral	4	Deleterious	0.76
1	11861449	G	A	22.4	0.4	0.96848	0.732669	0.999246	4	Deleterious	1	Deleterious	0.137081	Disease	9	Benign	0.976	0	Neutral	0	Deleterious	0.61
3	37081785	G	C	14.79	0.59	0.99319	0.231514	0.931338	4	Neutral	-0.00872559	Deleterious	0.625999	Neutral	3	Benign	0.326	0.12	Neutral	6	Neutral	0.83
13	52511697	G	A	28.9	0.23	0.98847	0.709663	0.996086	2	Deleterious	1	Neutral	0.0205573	Disease	8	Benign	1	0	Non-neutral	1	Deleterious	0.87
7	150649808	G	A	19.39	0.26	0.95713	0.723109	0.999256	4	Deleterious	1	Neutral	0.0972451	Disease	5	Benign	0.996	0	Non-neutral	4	Deleterious	0.87
17	39768576	T	G	17.19	0.52	0.99726	0.657636	0.995615	2	Deleterious	1	Deleterious	0.000185398	Disease	8	Benign	1	0	Non-neutral	1	Deleterious	0.87
10	112572061	C	T	33	0.253015	0.95001	0.573888	0.999412	2	Deleterious	1	Neutral	8.47777e-05	Neutral	7	Benign	1	0	Neutral	2	Deleterious	0.61
14	23894139	G	T	24.7	0.48	0.89666	0.577349	0.996307	3	Neutral	0.0376685	Deleterious	0.330208	Disease	1	Benign	0.996	0	Non-neutral	0	Deleterious	0.72
11	62439276	T	A	22.3	0.56	0.56841	0.52208	0.989822	2	Neutral	-1	Neutral	1.44312e-06	Disease	1	Benign	0.98	0	Non-neutral	6	Deleterious	0.87
3	38592864	C	T	25.7	0.26	0.97595	0.659464	0.998603	2	Deleterious	1	Neutral	0.999975	Neutral	6	Benign	0.542	0	Neutral	3	Neutral	0.63
3	12626146	G	A	22.4	0.45	0.99022	0.702456	0.997481	3	Deleterious	1	Deleterious	0.695786	Disease	1	Benign	0.824	0	Neutral	4	Neutral	0.6
9	35737402	G	A	22.5	0.59	0.96141	0.702456	0.999399	3	Deleterious	1	Deleterious	0.139324	Disease	1	Benign	0.994	0.01	Neutral	1	Deleterious	0.61
19	1220489	C	A	15.64	0.25	0.89895	0.635938	0.997299	3	Deleterious	1	Neutral	5.63617e-06	Disease	6	Benign	1	0	Non-neutral	3	Deleterious	0.87
10	76349054	T	A	16.79	0.61	0.86489	0.723109	0.998	4	Deleterious	0.0841075	Deleterious	0.16836	Neutral	3	Benign	0.58	0.09	Neutral	4	Neutral	0.74
2	241725930	C	A	31	0.09	0.91887	0.320204	0.995662	2	Deleterious	1	Deleterious	0.21597	Disease	7	Benign	0.986	0	Non-neutral	3	Deleterious	0.61
14	23893192	T	A	31	0.37	0.97731	0.59043	0.994491	3	Deleterious	1	Neutral	0.00510376	Neutral	3	Possibly damaging	0.806	0.07	Neutral	0	Neutral	0.6
8	38271797	C	T	22.4	0.64	0.98468	0.696144	0.998981	4	Deleterious	1	Neutral	8.4492e-06	Disease	6	Benign	1	0	Non-neutral	5	Deleterious	0.87
11	47357493	C	T	34	0.39	0.94181	0.576033	0.999483	3	Deleterious	1	Deleterious	0.933121	Neutral	6	Benign	0.922	0.02	Neutral	0	Neutral	0.65
11	118962207	C	T	22.5	0.53	0.97038	0.643519	0.999298	4	Deleterious	1	Neutral	1.8693e-06	Disease	8	Benign	1	0	Non-neutral	4	Deleterious	0.87
13	101881844	A	G	27.6	0.4	0.9718	0.573888	0.998849	3	Deleterious	1	Neutral	0.00040719	Disease	5	Benign	1	0	Neutral	3	Deleterious	0.76
4	187194331	G	A	23.6	0.36	0.92924	0.063197	0.991284	3	Neutral	0.0337744	Deleterious	0.29002	Neutral	2	Benign	0.952	0.04	Non-neutral	1	Neutral	0.6
14	23901059	T	G	25	0.15	0.99151	0.547309	0.991318	3	Deleterious	0.157796	Neutral	0.000131341	Disease	5	Benign	0.612	0	Non-neutral	1	Deleterious	0.87
10	101578548	G	T	28.1	0.59	0.99838	0.618467	0.997613	4	Deleterious	1	Neutral	0.0001191	Disease	9	Benign	0.998	0	Non-neutral	4	Deleterious	0.87
12	112926888	G	A	33	0.34	0.99155	0.724815	0.998516	4	Deleterious	1	Deleterious	0.0666865	Disease	3	Benign	1	0	Non-neutral	3	Deleterious	0.87
14	23901913	T	G	16.69	0.28	0.98596	0.547309	0.997766	3	Deleterious	1	Deleterious	0.16348	Neutral	6	Benign	0.248	0	Non-neutral	0	Deleterious	0.51
19	42490329	G	A	27.3	0.61	0.99075	0.723109	0.998131	3	Deleterious	1	Deleterious	0.140961	Disease	7	Benign	1	0	Non-neutral	2	Deleterious	0.76
11	47359011	G	C	17.24	0.59	0.91504	0.578056	0.998951	3	Deleterious	1	Neutral	0.0367096	Disease	2	Benign	1	0	Non-neutral	3	Deleterious	0.87
5	149435615	A	T	21.1	0.6	0.98177	0.446627	0.994241	2	Deleterious	1	Neutral	0.000212563	Disease	3	Benign	0.998	0	Non-neutral	2	Deleterious	0.87
11	94224012	G	A	22.2	0.6	0.99665	0.743671	0.999205	4	Deleterious	1	Neutral	0.00217847	Disease	8	Benign	1	0	Non-neutral	1	Deleterious	0.87
17	78079656	G	A	15.76	0.296949	0.98619	0.723109	0.999248	3	Deleterious	1	Deleterious	0.77975	Disease	2	Benign	0.806	0	Neutral	0	Neutral	0.6
7	92157747	C	T	19.98	0.57	0.44294	0.52208	0.99662	4	Neutral	-0.0933061	Neutral	0.0737101	Neutral	5	Benign	0.588	0	Non-neutral	2	Deleterious	0.55
19	35523464	G	A	16.42	0.16	0.93207	0.61531	0.998029	3	Deleterious	1	Deleterious	0.587568	Neutral	7	Possibly damaging	0.994	0.04	Non-neutral	0	Deleterious	0.51
1	210977463	T	C	26.3	0.33	0.97253	0.573888	0.998715	3	Deleterious	1	Neutral	0.00576054	Disease	8	Benign	1	0	Non-neutral	2	Deleterious	0.87
18	32462094	G	T	24.9	0.5	0.99092	0.653264	0.996917	4	Deleterious	1	Deleterious	0.107942	Neutral	1	Benign	0.878	0.01	Non-neutral	0	Deleterious	0.61
1	11856370	T	G	14.3	0.43	0.85927	0.724815	0.985256	3	Neutral	-1	Deleterious	0.96462	Disease	2	Benign	0.916	0.01	Neutral	4	Neutral	0.6
14	90870826	A	G	20.7	0.62	0.97823	0.724815	0.996325	3	Deleterious	1	Neutral	0.0136618	Disease	7	Benign	1	0	Non-neutral	2	Deleterious	0.87
9	131095844	C	T	35	0.58	0.96487	0.743671	0.999392	3	Deleterious	1	Deleterious	0.101764	Disease	1	Possibly damaging	1	0	Neutral	2	Deleterious	0.61
7	92123833	A	G	22.3	0.75	0.99314	0.743671	0.999264	4	Deleterious	1	Neutral	6.17119e-07	Disease	7	Benign	1	0	Non-neutral	4	Deleterious	0.87
19	42474691	C	T	33	0.13	0.99206	0.709663	0.99943	3	Deleterious	1	Neutral	0.00839443	Disease	7	Benign	1	0	Non-neutral	1	Deleterious	0.87
7	150648563	A	C	25.1	0.17	0.94779	0.723109	0.991134	4	Neutral	0.0590265	Deleterious	0.0161873	Disease	7	Possibly damaging	0.994	0	Non-neutral	2	Deleterious	0.87
22	51064662	A	G	15.22	0.29	0.97723	0.854111	0.998275	2	Deleterious	1	Deleterious	0.0500304	Neutral	1	Benign	1	0	Non-neutral	2	Deleterious	0.79
19	42474543	G	C	22.4	0.1	0.93468	0.709663	0.99204	2	Neutral	0.0337744	Deleterious	0.131147	Disease	2	Benign	0.204	0.02	Neutral	1	Neutral	0.63
12	52309928	G	A	23.8	0.49	0.88471	0.547309	0.997916	3	Deleterious	0.0841075	Deleterious	0.648217	Neutral	0	Benign	0.962	0.01	Neutral	1	Neutral	0.63
19	42486143	G	T	26.4	0.37	0.98277	0.723109	0.994428	3	Deleterious	1	Neutral	4.56854e-05	Disease	2	Benign	1	0.01	Non-neutral	3	Deleterious	0.87
12	42859012	G	A	28.1	0.61	0.99295	0.724815	0.999081	2	Deleterious	1	Deleterious	0.237918	Disease	1	Benign	1	0	Non-neutral	1	Deleterious	0.72
19	1221995	C	T	18.73	0.2	0.83191	0.635938	0.998654	2	Deleterious	0.105392	Neutral	0.0512221	Disease	1	Benign	0.992	0	Neutral	0	Deleterious	0.76
12	22035741	G	A	12.17	0.26	0.20671	0.573888	0.998744	2	Neutral	-0.0762006	Neutral	0.0616951	Disease	5	Benign	0.996	0	Neutral	0	Deleterious	0.76
15	66777364	T	G	22.4	0.59	0.991	0.643519	0.997469	4	Deleterious	1	Deleterious	0.213041	Neutral	7	Benign	0.962	0	Neutral	4	Neutral	0.63
14	23894186	A	G	27.1	0.51	0.98268	0.59043	0.998803	3	Deleterious	1	Deleterious	0.124847	Disease	3	Benign	0.97	0.01	Non-neutral	0	Deleterious	0.55
2	227892720	C	T	16.23	0.3	0.0099	0.602189	0.577433	1	Neutral	-1	Deleterious	0.828489	Neutral	6	Benign	1	0.35	Neutral	7	Neutral	0.75
19	1220701	C	G	18.88	0.34	0.94427	0.779548	0.990035	3	Neutral	0.0514787	Neutral	1.85555e-05	Disease	5	Benign	1	0	Non-neutral	4	Deleterious	0.87
3	37083767	T	G	33	0.48	0.99028	0.724815	0.997862	4	Deleterious	1	Deleterious	1.32067e-05	Disease	8	Benign	0.994	0	Non-neutral	0	Deleterious	0.87
14	23896971	C	T	24.2	0.31	0.98692	0.548873	0.997365	3	Deleterious	1	Deleterious	0.900393	Disease	1	Benign	1	0.16	Neutral	3	Neutral	0.63
12	25380275	T	A	22.3	0.38	0.92655	0.709663	0.997214	4	Deleterious	1	Neutral	0.210756	Disease	7	Possibly damaging	0.178	0.02	Non-neutral	0	Deleterious	0.61
11	2606442	G	C	25.8	0.27	0.93199	0.673471	0.999072	2	Deleterious	1	Deleterious	1.25569e-06	Disease	8	Benign	1	0	Non-neutral	4	Deleterious	0.87
19	14521083	A	T	22	0.32	0.99106	0.702456	0.995621	2	Deleterious	1	Neutral	0.002389	Disease	4	Benign	0.996	0.01	Non-neutral	0	Deleterious	0.72
11	61724436	T	C	22.2	0.27	0.98181	0.590023	0.998539	3	Deleterious	1	Neutral	0.0168856	Disease	8	Possibly damaging	0.982	0	Non-neutral	2	Deleterious	0.87
8	42275478	G	A	35	0.32	0.99155	0.743671	0.999321	3	Deleterious	1	Deleterious	0.00529004	Neutral	0	Possibly damaging	1	0	Neutral	0	Deleterious	0.61
9	108363574	G	T	28.9	0.61	0.99173	0.618467	0.991414	3	Deleterious	0.157796	Deleterious	0.180381	Disease	5	Benign	1	0	Non-neutral	4	Deleterious	0.76
18	21119369	G	A	28.4	0.29	0.97901	0.724815	0.998166	3	Deleterious	1	Deleterious	0.337401	Disease	4	Benign	0.61	0.03	Neutral	3	Neutral	0.6
11	2606487	A	G	25.1	0.24	0.76956	0.673471	0.996468	1	Neutral	-0.000749577	Neutral	0.295309	Disease	6	Benign	1	0	Neutral	0	Deleterious	0.51
2	241724483	T	G	27.7	0.15	0.96971	0.702456	0.998028	2	Deleterious	1	Neutral	0.000283228	Disease	7	Benign	1	0	Non-neutral	4	Deleterious	0.87
17	78081665	G	A	34	0.25	0.98981	0.570548	0.99933	3	Deleterious	1	Neutral	0.000317994	Disease	8	Benign	1	0	Non-neutral	3	Deleterious	0.87
11	5246944	C	T	18.12	0.488707	0.08564	0.573888	0.993711	1	Neutral	-0.191754	Neutral	0.00806831	Neutral	4	Benign	0.662	0.35	Neutral	5	Neutral	0.65
14	23898464	C	T	26.6	0.28	0.98721	0.59043	0.998625	3	Deleterious	1	Deleterious	0.999937	Neutral	4	Benign	0.716	0.04	Neutral	1	Neutral	0.71
16	79633624	G	A	19.13	0.42	0.912	0.64067	0.973858	4	Neutral	-0.0438372	Neutral	2.34634e-05	Neutral	5	Benign	0.874	0	Non-neutral	1	Deleterious	0.61
18	21114496	T	G	22.4	0.41	0.96002	0.723133	0.998384	3	Deleterious	1	Neutral	8.06e-07	Disease	2	Benign	0.994	0	Non-neutral	4	Deleterious	0.87
1	21890603	C	T	23.3	0.36	0.85909	0.570548	0.998778	3	Deleterious	0.111121	Deleterious	0.130554	Disease	4	Benign	0.794	0.06	Neutral	2	Neutral	0.63
1	94486962	A	T	17.31	0.46	0.94998	0.491513	0.996019	3	Deleterious	1	Neutral	7.95678e-07	Disease	7	Benign	1	0	Non-neutral	6	Deleterious	0.87
12	112926851	C	A	25.8	0.39	0.98694	0.724815	0.997886	4	Deleterious	1	Neutral	0.508726	Neutral	3	Possibly damaging	0.22	0.08	Neutral	3	Neutral	0.75
1	201334764	G	T	26.8	0.42	0.99693	0.709663	0.997576	3	Deleterious	1	Neutral	0.0182236	Disease	8	Benign	1	0.47	Neutral	0	Deleterious	0.61
20	57484597	G	C	23.4	0.39	0.9723	0.702456	0.990579	4	Deleterious	0.102034	Deleterious	0.0133643	Disease	6	Benign	1	0	Non-neutral	1	Deleterious	0.87
14	23894183	T	C	22.6	0.44	0.95209	0.59043	0.998612	3	Deleterious	1	Deleterious	0.99621	Neutral	1	Benign	0.998	0.05	Neutral	7	Neutral	0.65
13	77569211	C	T	19.07	0.33	0.98264	0.709663	0.999464	2	Deleterious	1	Neutral	0.00145642	Disease	1	Benign	1	0	Non-neutral	5	Deleterious	0.87
10	89653841	A	G	27.5	0.41	0.93814	0.602189	0.998721	3	Deleterious	1	Neutral	0.0188058	Disease	9	Possibly damaging	1	0	Non-neutral	2	Deleterious	0.87
11	6415215	C	T	22.4	0.47	0.98834	0.645312	0.998673	3	Deleterious	1	Deleterious	0.296282	Disease	3	Benign	0.99	0	Non-neutral	0	Deleterious	0.72
1	115258748	C	T	22.8	0.54	0.91067	0.685571	0.998297	4	Deleterious	1	Deleterious	0.999977	Disease	6	Possibly damaging	0.984	0.5	Neutral	0	Neutral	0.6
1	201332522	G	C	24.7	0.18	0.67557	0.709663	0.994557	2	Neutral	-0.0657971	Neutral	0.000174276	Neutral	1	Possibly damaging	0.998	0	Non-neutral	0	Deleterious	0.76
14	23886795	C	T	22.4	0.38	0.98235	0.576033	0.999375	3	Deleterious	1	Deleterious	0.387343	Disease	6	Possibly damaging	0.972	0	Non-neutral	0	Deleterious	0.72
5	149433931	A	G	22.1	0.35	0.99466	0.536957	0.998559	2	Deleterious	1	Neutral	0.000620484	Neutral	6	Possibly damaging	0.996	0	Non-neutral	2	Deleterious	0.72
1	231483571	A	G	31	0.61	0.95122	0.709663	0.995562	2	Deleterious	1	Neutral	0.0262213	Disease	4	Possibly damaging	0.196	0	Non-neutral	0	Deleterious	0.72
1	11863037	C	T	22.4	0.27	0.60276	0.594344	0.998463	4	Neutral	0.000256082	Deleterious	0.8397	Neutral	5	Possibly damaging	0.11	0.56	Neutral	4	Neutral	0.74
14	23899021	C	A	25.6	0.15	0.88015	0.59043	0.997975	3	Deleterious	0.0841075	Deleterious	0.998846	Disease	3	Possibly damaging	0.526	0	Neutral	1	Deleterious	0.55
1	116932301	T	G	22.1	0.29	0.99109	0.724815	0.997494	2	Deleterious	1	Neutral	0.0216604	Disease	6	Possibly damaging	1	0	Non-neutral	2	Deleterious	0.87
14	23894580	G	T	18.12	0.5	0.73922	0.59043	0.98976	2	Neutral	-1	Deleterious	0.629753	Disease	7	Benign	0.632	0	Neutral	5	Neutral	0.6
13	52509765	G	A	29.3	0.26	0.97776	0.616094	0.996962	2	Deleterious	1	Neutral	0.012696	Disease	8	Benign	1	0	Non-neutral	4	Deleterious	0.87
1	11850915	A	G	22	0.47	0.75297	0.643519	0.999113	4	Deleterious	0.101861	Neutral	0.0023029	Disease	6	Benign	0.994	0	Non-neutral	3	Deleterious	0.87
1	201333485	G	C	25.7	0.21	0.91069	0.658983	0.995465	3	Deleterious	1	Deleterious	0.0020344	Neutral	1	Possibly damaging	1	0	Non-neutral	1	Deleterious	0.76
19	1220452	T	C	14.39	0.29	0.95924	0.635938	0.998851	3	Deleterious	1	Neutral	1.73975e-05	Disease	7	Benign	1	0	Non-neutral	0	Deleterious	0.87
14	23900829	C	A	26.7	0.18	0.97666	0.547309	0.997103	3	Deleterious	1	Neutral	0.000728839	Disease	8	Possibly damaging	0.356	0	Neutral	4	Deleterious	0.61
7	144098983	C	A	12.02	0.23	0.06197	0.578056	0.631839	1	Neutral	-1	Deleterious	0.210132	Neutral	3	Benign	0.998	0.12	Non-neutral	2	Deleterious	0.51
4	104640322	C	G	16.51	0.6	0.9489	0.606814	0.99778	2	Deleterious	1	Neutral	0.0133523	Disease	1	Possibly damaging	1	0	Non-neutral	4	Deleterious	0.87
3	37045965	G	T	33	0.75	0.9972	0.231514	0.98779	4	Deleterious	0.157796	Deleterious	0.396224	Disease	4	Benign	0.22	0	Non-neutral	1	Deleterious	0.61
7	107329575	C	T	29.7	0.66	0.93062	0.573888	0.999166	3	Deleterious	1	Deleterious	0.392445	Disease	7	Benign	0.596	0	Neutral	3	Deleterious	0.51
14	23889153	G	C	17.5	0.29	0.85781	0.578056	0.997498	2	Neutral	0.0633556	Deleterious	0.497786	Neutral	4	Benign	0.806	0	Neutral	4	Deleterious	0.51
18	21114444	C	T	16.42	0.37	0.97967	0.723133	0.999266	3	Deleterious	1	Neutral	0.0494381	Disease	8	Benign	1	0	Non-neutral	2	Deleterious	0.87
11	47354131	G	A	21.4	0.34	0.54588	0.576033	0.999024	3	Neutral	0.020835	Deleterious	0.225825	Disease	4	Benign	0.998	0	Non-neutral	2	Deleterious	0.76
19	13221024	G	A	29.8	0.27	0.80369	0.702456	0.99904	4	Deleterious	0.128004	Neutral	4.5915e-06	Disease	7	Benign	1	0	Non-neutral	5	Deleterious	0.87
14	23889356	C	T	22.4	0.57	0.98833	0.578056	0.999348	3	Deleterious	1	Deleterious	0.637126	Neutral	1	Benign	1	0	Neutral	4	Deleterious	0.51
7	150648881	G	A	26.9	0.23	0.91505	0.723109	0.998225	4	Deleterious	1	Deleterious	0.00766785	Disease	6	Benign	0.97	0	Non-neutral	3	Deleterious	0.87
18	21141474	G	A	30	0.65	0.97673	0.724815	0.998671	3	Deleterious	1	Neutral	0.0929219	Neutral	1	Benign	0.982	0.01	Neutral	1	Deleterious	0.61
11	2466329	A	G	15.23	0.44	0.01734	0.606884	0.96412	2	Neutral	-1	Neutral	0.146614	Neutral	9	Benign	0.992	0	Neutral	5	Neutral	0.63
4	39191314	T	A	17.87	0.53	0.80873	0.709663	0.973343	2	Neutral	-1	Neutral	0.00217849	Neutral	1	Possibly damaging	0.772	0.01	Neutral	0	Deleterious	0.61
20	57484596	A	G	24.1	0.51	0.99462	0.702456	0.99431	4	Deleterious	1	Deleterious	0.000146891	Disease	8	Benign	0.992	0	Non-neutral	2	Deleterious	0.87
14	23885302	G	A	21.9	0.19	0.96744	0.578056	0.998701	3	Deleterious	1	Deleterious	0.952707	Neutral	0	Possibly damaging	0.48	0	Neutral	2	Neutral	0.63
11	47363636	A	G	25.9	0.32	0.99171	0.578056	0.996674	3	Deleterious	1	Neutral	4.21e-06	Disease	7	Benign	0.988	0	Non-neutral	5	Deleterious	0.87
14	23894999	G	A	25.1	0.5	0.99631	0.59043	0.999186	3	Deleterious	1	Deleterious	0.730257	Disease	8	Benign	0.544	0	Neutral	5	Neutral	0.6
15	50782640	T	C	22.3	0.31	0.98984	0.724815	0.999033	3	Deleterious	1	Neutral	0.0530178	Disease	2	Benign	0.472	0	Neutral	5	Neutral	0.6
20	31016207	C	A	23.9	0.47	0.94699	0.724815	0.997569	2	Deleterious	1	Neutral	3.35684e-05	Neutral	8	Benign	0.22	0.08	Neutral	2	Neutral	0.75
14	29237155	G	A	22.5	0.56	0.9669	0.503968	0.998627	3	Deleterious	1	Deleterious	0.996732	Disease	3	Benign	0.864	0.01	Non-neutral	0	Deleterious	0.51
14	23897085	T	C	22.7	0.18	0.97261	0.59043	0.998159	3	Deleterious	1	Deleterious	0.0385498	Neutral	3	Benign	0.976	0	Neutral	0	Deleterious	0.51
1	201334420	G	A	35	0.46	0.95582	0.80507	0.999457	3	Deleterious	1	Neutral	2.51175e-06	Disease	6	Benign	1	0.01	Non-neutral	2	Deleterious	0.87
11	76841681	A	G	21.1	0.72	0.69443	0.576033	0.966062	2	Neutral	-1	Deleterious	0.184392	Neutral	7	Benign	0.822	0	Neutral	6	Neutral	0.63
17	7577545	T	C	24.3	0.3	0.98678	0.724815	0.994092	3	Deleterious	1	Neutral	0.174792	Disease	8	Possibly damaging	0.986	0.01	Non-neutral	1	Deleterious	0.72
3	46902280	G	A	18.02	0.29	0.981	0.685742	0.998976	3	Deleterious	1	Neutral	0.000528652	Neutral	2	Benign	0.486	0.16	Neutral	0	Neutral	0.75
1	1470750	G	A	20.7	0.18	0.73718	0.696353	0.998867	1	Deleterious	0.0750889	Neutral	0.00152799	Neutral	3	Benign	0.998	0	Non-neutral	4	Deleterious	0.76
17	56284471	T	C	20.7	0.7	0.98352	0.709663	0.997504	2	Deleterious	1	Deleterious	0.229277	Disease	1	Possibly damaging	0.998	0	Neutral	1	Deleterious	0.61
17	42992637	A	C	24.7	0.23	0.99021	0.578056	0.985786	4	Deleterious	0.132394	Neutral	2.37291e-07	Disease	3	Benign	0.204	0	Non-neutral	1	Deleterious	0.76
11	47363612	G	A	24.2	0.26	0.87963	0.578056	0.990057	2	Neutral	-1	Neutral	0.0867562	Disease	1	Benign	0.93	0.02	Non-neutral	3	Deleterious	0.87
11	47359010	C	T	20.9	0.58	0.93788	0.576033	0.999546	3	Deleterious	1	Deleterious	0.413125	Disease	6	Possibly damaging	1	0	Non-neutral	0	Deleterious	0.72
7	140501287	T	G	27	0.63	0.9859	0.608884	0.995654	4	Deleterious	1	Neutral	0.431863	Disease	8	Benign	0.996	0	Non-neutral	2	Deleterious	0.72
2	241808723	T	C	26.6	0.15	0.9706	0.578056	0.998823	2	Deleterious	1	Neutral	1.08011e-05	Disease	7	Benign	0.988	0	Non-neutral	1	Deleterious	0.87
2	241808743	T	C	25.9	0.15	0.97879	0.578056	0.995569	2	Deleterious	1	Neutral	1.33691e-06	Disease	7	Benign	1	0	Non-neutral	5	Deleterious	0.87
4	39254813	G	T	26.9	0.66	0.94684	0.709663	0.996565	2	Deleterious	1	Neutral	0.0123183	Neutral	0	Benign	0.99	0.01	Non-neutral	0	Deleterious	0.76
2	47702188	T	G	31	0.48	0.98902	0.724815	0.998013	4	Deleterious	1	Neutral	0.00726127	Disease	5	Benign	0.124	0	Non-neutral	2	Deleterious	0.72
20	62065223	G	C	32	0.26	0.97404	0.688494	0.998891	2	Deleterious	1	Neutral	0.287287	Disease	4	Benign	0.824	0.06	Non-neutral	0	Neutral	0.6
16	8862723	G	A	34	0.35	0.99014	0.645312	0.999311	2	Deleterious	1	Deleterious	0.996166	Neutral	3	Possibly damaging	0.998	0	Non-neutral	1	Deleterious	0.61
1	11854500	C	G	22.2	0.24	0.97198	0.743671	0.991091	4	Deleterious	0.102034	Neutral	0.0590009	Disease	7	Benign	1	0	Non-neutral	3	Deleterious	0.87
14	23893148	C	G	25.8	0.32	0.96961	0.59043	0.998418	3	Deleterious	1	Deleterious	0.747202	Neutral	5	Benign	0.996	0.27	Neutral	7	Neutral	0.74
11	533853	C	T	22.7	0.3	0.97288	0.723109	0.999534	4	Deleterious	1	Deleterious	0.700297	Disease	4	Possibly damaging	1	0	Non-neutral	1	Deleterious	0.72
14	23894102	A	T	24.5	0.53	0.99568	0.577349	0.989886	3	Deleterious	0.157796	Deleterious	0.99956	Neutral	3	Benign	0.982	0	Neutral	2	Neutral	0.63
12	14772238	A	G	16.45	0.58	0.97508	0.67347	0.997944	3	Deleterious	1	Neutral	0.00055313	Disease	8	Benign	1	0	Non-neutral	4	Deleterious	0.87
11	47360110	C	T	26.5	0.139424	0.96912	0.578056	0.998399	3	Deleterious	1	Deleterious	0.689247	Neutral	3	Benign	0.642	0.15	Non-neutral	1	Neutral	0.65
14	23894130	C	T	27.4	0.59	0.97126	0.577349	0.999381	3	Deleterious	1	Deleterious	0.603794	Neutral	8	Benign	0.294	0	Neutral	7	Neutral	0.75
18	21136322	C	T	21.1	0.51	0.99571	0.723133	0.999591	3	Deleterious	1	Deleterious	0.793946	Disease	7	Benign	1	0	Non-neutral	4	Deleterious	0.72
20	32026703	G	T	25.1	0.35	0.97421	0.709663	0.993573	3	Deleterious	1	Deleterious	0.564539	Neutral	0	Possibly damaging	0.738	0	Non-neutral	2	Deleterious	0.61
3	38607917	C	T	35	0.56	0.9876	0.658983	0.999285	2	Deleterious	1	Deleterious	0.00406773	Disease	7	Possibly damaging	1	0	Non-neutral	2	Deleterious	0.87
11	47367823	A	T	26	0.29	0.98462	0.578056	0.984145	3	Deleterious	0.106042	Neutral	2.49686e-06	Disease	4	Benign	0.806	0.07	Non-neutral	3	Deleterious	0.76
2	71741019	A	G	22.4	0.25	0.91537	0.658983	0.99832	3	Deleterious	1	Deleterious	0.368625	Neutral	8	Benign	0.006	0.03	Neutral	0	Neutral	0.74
17	79803618	T	C	22.3	0.63	0.99319	0.320204	0.99796	4	Deleterious	1	Neutral	0.0553481	Disease	7	Benign	1	0	Non-neutral	5	Deleterious	0.87
21	45705951	C	T	18.68	0.2	0.60879	0.596491	0.999206	3	Neutral	0.04169	Neutral	3.07584e-05	Disease	1	Benign	1	0	Non-neutral	3	Deleterious	0.87
2	39240664	A	G	28.4	0.73	0.99592	0.65145	0.998656	4	Deleterious	1	Deleterious	0.882339	Disease	3	Benign	0.906	0	Non-neutral	0	Deleterious	0.55
2	47703560	T	C	32	0.43	0.98487	0.724815	0.999319	4	Deleterious	1	Neutral	0.000114497	Disease	8	Benign	1	0	Non-neutral	3	Deleterious	0.87
1	236882284	G	T	29.1	0.37	0.95367	0.602189	0.99823	4	Deleterious	1	Neutral	0.0239705	Disease	7	Benign	1	0	Neutral	4	Deleterious	0.76
3	15686975	C	T	19.01	0.31	0.86856	0.616094	0.999276	2	Deleterious	0.145034	Deleterious	0.0551347	Disease	8	Benign	1	0	Non-neutral	6	Deleterious	0.87
3	38601888	G	A	19.73	0.47	0.95938	0.67347	0.999149	2	Deleterious	1	Neutral	0.47688	Disease	5	Possibly damaging	0.996	0	Neutral	0	Deleterious	0.61
11	47362757	T	A	18.55	0.19	0.98424	0.578056	0.994299	3	Deleterious	1	Neutral	0.0299232	Disease	5	Benign	0.982	0	Non-neutral	3	Deleterious	0.87
5	149434888	A	G	22.3	0.67	0.986	0.514364	0.998407	2	Deleterious	1	Neutral	0.00599216	Neutral	3	Benign	1	0	Non-neutral	5	Deleterious	0.76
21	44488633	A	G	15.81	0.53	0.98955	0.702456	0.998897	4	Deleterious	1	Deleterious	0.159331	Disease	6	Possibly damaging	0.998	0	Neutral	6	Deleterious	0.61
19	1221974	A	G	15.69	0.22	0.83304	0.635938	0.998289	2	Deleterious	0.102094	Neutral	4.97364e-06	Disease	7	Benign	1	0	Non-neutral	5	Deleterious	0.87
17	62019299	C	T	33	0.38	0.96672	0.645312	0.999466	2	Deleterious	1	Neutral	0.948332	Disease	7	Possibly damaging	1	0	Non-neutral	4	Deleterious	0.72
14	23893328	G	A	34	0.4	0.63511	0.59043	0.999372	3	Neutral	0.04169	Deleterious	0.138433	Disease	1	Benign	1	0	Non-neutral	1	Deleterious	0.72
1	110740780	C	G	28.3	0.14	0.98927	0.602189	0.998637	3	Deleterious	1	Neutral	3.9256e-06	Disease	9	Possibly damaging	1	0.29	Non-neutral	2	Deleterious	0.72
14	23900796	A	G	26	0.22	0.97505	0.547309	0.998216	3	Deleterious	1	Neutral	0.0028463	Disease	6	Benign	0.984	0	Non-neutral	3	Deleterious	0.87
19	42474547	G	A	26.1	0.13	0.97646	0.709663	0.998909	3	Deleterious	1	Deleterious	0.585657	Disease	3	Benign	1	0	Non-neutral	1	Deleterious	0.72
17	42988610	T	C	18.7	0.29	0.98787	0.666236	0.998844	4	Deleterious	1	Neutral	0.0635604	Neutral	0	Possibly damaging	1	0	Non-neutral	2	Deleterious	0.76
10	89711876	G	T	29	0.72	0.97007	0.658983	0.997641	3	Deleterious	1	Neutral	0.0253773	Disease	5	Possibly damaging	0.998	0	Non-neutral	2	Deleterious	0.87
11	47371603	A	G	15.63	0.39	0.99595	0.578056	0.998497	3	Deleterious	1	Neutral	9.99854e-05	Disease	5	Benign	0.996	0	Non-neutral	1	Deleterious	0.87
14	23901046	G	T	24.6	0.17	0.98167	0.547309	0.9931	3	Deleterious	1	Neutral	0.00148487	Disease	6	Possibly damaging	0.926	0	Neutral	0	Deleterious	0.76
12	7048304	C	T	22.5	0.74	0.92279	0.698795	0.997863	4	Deleterious	1	Neutral	9.26084e-05	Disease	3	Possibly damaging	0.964	0.02	Neutral	0	Deleterious	0.76
14	23899800	A	G	24.1	0.16	0.96366	0.578056	0.996179	3	Deleterious	1	Deleterious	0.272255	Neutral	1	Benign	0.002	0	Neutral	0	Neutral	0.75
16	14676082	G	A	33	0.52	0.99002	0.724815	0.999303	2	Deleterious	1	Neutral	0.00124488	Disease	4	Benign	1	0	Non-neutral	3	Deleterious	0.87
1	11851292	A	C	20.7	0.42	0.92997	0.643519	0.996855	4	Deleterious	1	Neutral	0.000399409	Disease	8	Benign	0.982	0	Non-neutral	1	Deleterious	0.87
3	50231544	C	G	26.2	0.26	0.97594	0.596491	0.994707	3	Deleterious	1	Neutral	0.025761	Disease	6	Benign	0.998	0	Non-neutral	0	Deleterious	0.87
1	201334773	G	T	26.9	0.44	0.99695	0.709663	0.997552	3	Deleterious	1	Neutral	0.00398267	Disease	8	Possibly damaging	1	0.12	Neutral	0	Deleterious	0.61
4	119649741	T	G	26.1	0.66	0.87013	0.743671	0.994823	3	Neutral	0.0195342	Neutral	0.00273423	Disease	8	Benign	0.73	0.01	Non-neutral	0	Deleterious	0.65
3	12645684	T	A	13.07	0.62	0.88454	0.702456	0.98206	3	Neutral	-1	Deleterious	0.88959	Disease	6	Possibly damaging	0.956	0.03	Non-neutral	1	Deleterious	0.65
11	71152438	G	A	12.41	0.43	0.93943	0.724815	0.997551	3	Deleterious	1	Neutral	0.0538895	Disease	6	Benign	0.998	0	Neutral	0	Deleterious	0.61
19	42471440	C	A	34	0.43	0.98312	0.80507	0.99465	3	Deleterious	1	Deleterious	0.489585	Disease	5	Benign	1	0	Non-neutral	2	Deleterious	0.72
14	23899074	A	G	24.3	0.24	0.9737	0.59043	0.997725	3	Deleterious	1	Deleterious	0.173471	Disease	7	Benign	0.682	0	Non-neutral	1	Deleterious	0.72
1	11860307	C	T	35	0.34	0.94848	0.724815	0.999596	4	Deleterious	1	Deleterious	0.274917	Disease	5	Possibly damaging	0.926	0	Non-neutral	0	Deleterious	0.72
17	78078386	A	G	10.23	0.28	0.20201	0.723109	0.854187	3	Neutral	-1	Deleterious	0.169009	Neutral	8	Benign	0.99	0	Neutral	0	Neutral	0.63
3	8787348	T	C	15.67	0.38	0.96848	0.547309	0.998565	3	Deleterious	1	Neutral	0.000566034	Disease	6	Benign	0.994	0.01	Non-neutral	3	Deleterious	0.87
11	119148930	T	C	24.6	0.39	0.98026	0.724815	0.993788	4	Deleterious	1	Deleterious	5.01078e-07	Disease	9	Benign	1	0	Non-neutral	5	Deleterious	0.87
14	23900163	C	G	16.49	0.3	0.9797	0.578056	0.960565	3	Neutral	0.00662329	Neutral	0.000716595	Disease	8	Possibly damaging	0.222	0.64	Non-neutral	3	Deleterious	0.61
14	23892761	C	T	33	0.31	0.98301	0.59043	0.999295	3	Deleterious	1	Deleterious	0.937233	Neutral	3	Benign	0.954	0	Neutral	6	Neutral	0.63
7	151261277	C	G	34	0.52	0.99061	0.709663	0.996162	4	Deleterious	1	Deleterious	0.224325	Disease	7	Benign	0.98	0	Non-neutral	2	Deleterious	0.76
2	170371211	C	T	30	0.46	0.98239	0.547309	0.999334	2	Deleterious	1	Deleterious	0.760872	Disease	1	Possibly damaging	0.106	0.02	Neutral	0	Neutral	0.6
19	42479781	C	T	29	0.35	0.96847	0.724815	0.998315	3	Deleterious	1	Deleterious	0.125105	Disease	9	Benign	1	0	Neutral	1	Deleterious	0.61
4	128843015	C	G	26.4	0.61	0.99069	0.658983	0.995074	3	Deleterious	1	Deleterious	0.649625	Neutral	4	Benign	0.954	0.04	Non-neutral	2	Neutral	0.6
1	211192506	C	G	26.9	0.29	0.94922	0.602189	0.998511	3	Deleterious	1	Deleterious	0.519835	Disease	5	Benign	1	0	Non-neutral	3	Deleterious	0.72
2	242741273	C	T	14.25	0.263104	0.8145	0.618376	0.998328	2	Deleterious	0.0926831	Neutral	0.00128128	Disease	8	Benign	1	0	Non-neutral	3	Deleterious	0.87
19	42474557	C	A	34	0.13	0.96556	0.709663	0.99491	3	Deleterious	1	Deleterious	0.0173937	Disease	6	Possibly damaging	1	0	Non-neutral	4	Deleterious	0.87
7	83590853	G	A	22.9	0.62	0.94249	0.724815	0.996931	3	Deleterious	1	Deleterious	0.98274	Neutral	5	Benign	0.872	0.23	Neutral	1	Neutral	0.74
17	42992620	G	A	33	0.22	0.97623	0.576033	0.999069	4	Deleterious	1	Deleterious	0.000404	Disease	7	Benign	1	0	Non-neutral	0	Deleterious	0.87
12	112915455	T	A	22.8	0.74	0.99565	0.608884	0.991364	4	Deleterious	0.157796	Deleterious	0.978019	Neutral	5	Benign	0.958	0.32	Neutral	5	Neutral	0.74
22	24808658	G	A	17.15	0.4	0.99363	0.743671	0.998779	3	Deleterious	1	Deleterious	0.713197	Disease	6	Possibly damaging	1	0	Neutral	0	Deleterious	0.61
8	75272492	C	T	33	0.53	0.9802	0.724815	0.998814	3	Deleterious	1	Neutral	0.000141594	Disease	0	Benign	0.996	0	Neutral	0	Deleterious	0.76
2	166859098	C	T	13.61	0.55	0.92652	0.573888	0.995746	3	Deleterious	1	Deleterious	0.147485	Disease	1	Benign	0.962	0	Neutral	4	Deleterious	0.61
14	23899800	A	T	24.8	0.22	0.96221	0.578056	0.992896	3	Deleterious	1	Neutral	0.996258	Disease	7	Benign	0.582	0	Neutral	0	Deleterious	0.61
19	1220433	G	A	17.12	0.34	0.9686	0.635938	0.999188	3	Deleterious	1	Neutral	0.000441287	Disease	0	Benign	1	0	Non-neutral	5	Deleterious	0.87
14	23898529	C	T	28.6	0.23	0.95389	0.59043	0.997921	3	Deleterious	1	Deleterious	0.146396	Disease	7	Benign	1	0	Non-neutral	3	Deleterious	0.76
1	115258747	C	A	22.9	0.54	0.92468	0.685571	0.996651	4	Deleterious	1	Deleterious	0.0117795	Disease	8	Benign	0.226	0.1	Non-neutral	2	Deleterious	0.61
14	23894178	A	G	26.3	0.49	0.97563	0.59043	0.99565	3	Deleterious	1	Deleterious	0.513435	Disease	10	Benign	1	0	Non-neutral	4	Deleterious	0.76
14	23891508	C	A	22.3	0.54	0.92511	0.59043	0.998942	3	Deleterious	1	Deleterious	0.707773	Disease	6	Benign	0.67	0	Neutral	0	Deleterious	0.61
14	23886078	T	G	17.72	0.15	0.99522	0.578056	0.99666	3	Deleterious	1	Neutral	5.01371e-06	Disease	3	Benign	0.998	0.15	Neutral	0	Deleterious	0.61
17	41219642	T	C	26	0.35	0.92296	0.709663	0.996065	4	Deleterious	1	Neutral	1.09769e-06	Disease	2	Benign	0.998	0	Non-neutral	2	Deleterious	0.87
3	46902289	C	T	19.63	0.29	0.97674	0.685742	0.99923	3	Deleterious	1	Neutral	0.0217262	Disease	8	Benign	1	0	Non-neutral	2	Deleterious	0.87
20	5935857	C	G	22.4	0.32	0.98201	0.724815	0.998224	3	Deleterious	1	Neutral	1.597e-06	Disease	6	Benign	1	0	Non-neutral	4	Deleterious	0.87
1	201328349	G	A	34	0.207253	0.98196	0.570548	0.99921	3	Deleterious	1	Neutral	0.00958693	Disease	4	Possibly damaging	0.868	0	Non-neutral	4	Deleterious	0.87
7	65432785	T	C	23.9	0.42	0.97002	0.702456	0.993901	4	Deleterious	1	Deleterious	0.777158	Neutral	0	Benign	0.356	0.01	Neutral	0	Neutral	0.63
14	23897717	T	C	23.6	0.14	0.98161	0.59043	0.998509	3	Deleterious	1	Neutral	0.0848529	Disease	1	Benign	0.832	0	Neutral	2	Deleterious	0.55
4	5743510	T	A	23.3	0.45	0.19722	0.658983	0.981313	2	Neutral	-1	Deleterious	0.150895	Neutral	5	Benign	0.838	0.13	Neutral	1	Neutral	0.63
13	20763627	G	A	13.56	0.0990237	0.98099	0.61531	0.999373	2	Deleterious	1	Neutral	5.80361e-06	Disease	4	Possibly damaging	1	0	Non-neutral	6	Deleterious	0.87
7	150644901	G	A	17.55	0.32	0.39985	0.619478	0.995655	4	Neutral	-0.132938	Neutral	0.230093	Neutral	0	Benign	0.992	0.19	Neutral	5	Neutral	0.63
9	104125206	G	A	15.32	0.43	0.19125	0.573888	0.998505	2	Neutral	-0.0900213	Neutral	0.0235492	Disease	2	Benign	1	0	Non-neutral	1	Deleterious	0.87
9	131085379	T	C	22.2	0.45	0.85663	0.52208	0.998311	3	Deleterious	0.102094	Neutral	0.0557461	Disease	4	Benign	1	0	Non-neutral	1	Deleterious	0.87
15	63349219	C	G	21.2	0.59	0.94892	0.702456	0.986482	4	Neutral	0.0497081	Neutral	0.00254584	Disease	5	Benign	0.514	0	Neutral	6	Deleterious	0.55
11	47354160	C	A	16.61	0.37	0.97055	0.576033	0.997287	3	Deleterious	1	Neutral	0.0278175	Disease	8	Possibly damaging	0.994	0	Neutral	4	Deleterious	0.72
16	79633594	G	C	17.1	0.32	0.90917	0.64067	0.984405	4	Neutral	0.0100983	Neutral	4.39255e-06	Neutral	5	Benign	0.998	0	Non-neutral	2	Deleterious	0.76
19	42474694	C	G	26	0.11	0.99317	0.175069	0.997983	3	Deleterious	1	Neutral	0.000479389	Disease	8	Benign	1	0	Non-neutral	0	Deleterious	0.87
17	29654857	G	A	19.45	0.47	0.89914	0.137589	0.999564	4	Deleterious	1	Deleterious	0.288091	Disease	2	Benign	1	0	Non-neutral	0	Deleterious	0.72
3	81627150	C	T	35	0.55	0.98031	0.659464	0.999481	2	Deleterious	1	Neutral	0.0515189	Disease	7	Benign	1	0.01	Non-neutral	1	Deleterious	0.87
10	112724635	G	A	16.07	0.59	0.98932	0.658983	0.928939	3	Neutral	-0.0202109	Deleterious	0.397078	Neutral	4	Benign	1	0.08	Neutral	7	Neutral	0.75
14	57269058	G	C	21.1	0.69	0.96083	0.698795	0.997064	3	Deleterious	1	Deleterious	5.02272e-05	Disease	7	Possibly damaging	1	0.01	Non-neutral	5	Deleterious	0.87
19	35523473	A	G	16.7	0.19	0.972	0.673471	0.994962	3	Deleterious	1	Neutral	1.62849e-05	Disease	1	Possibly damaging	0.998	0.03	Non-neutral	1	Deleterious	0.87
15	66727483	G	A	26	0.39	0.98984	0.732669	0.999158	4	Deleterious	1	Deleterious	0.99524	Disease	0	Benign	0.986	0	Neutral	4	Neutral	0.6
3	37038180	G	A	22.6	0.7	0.9845	0.724815	0.999293	4	Deleterious	1	Neutral	0.000511091	Disease	6	Benign	1	0	Non-neutral	3	Deleterious	0.87
2	128178913	G	A	15.17	0.124326	0.96608	0.616487	0.999396	3	Deleterious	1	Deleterious	0.97474	Disease	9	Benign	1	0	Non-neutral	0	Deleterious	0.72
14	23886785	T	A	22.4	0.38	0.98306	0.576033	0.99478	3	Deleterious	1	Neutral	0.0223821	Disease	7	Benign	1	0	Neutral	1	Deleterious	0.76
11	47359343	C	T	14.6	0.256155	0.9667	0.578056	0.997917	3	Deleterious	1	Deleterious	0.610811	Neutral	5	Possibly damaging	0.946	0	Neutral	1	Neutral	0.6
14	23887444	G	A	18.79	0.23	0.90361	0.578056	0.998808	2	Deleterious	1	Neutral	0.073581	Disease	3	Benign	1	0	Neutral	1	Deleterious	0.76
18	29625679	C	T	25.4	0.287882	0.78288	0.709663	0.997164	2	Neutral	0.0370199	Neutral	0.0948469	Neutral	6	Benign	0.302	0	Neutral	0	Neutral	0.63
14	23893255	T	A	31	0.33	0.98031	0.59043	0.993982	3	Deleterious	1	Neutral	0.0664883	Disease	2	Benign	0.952	0	Neutral	0	Deleterious	0.76
14	23893342	G	T	22.8	0.36	0.941	0.59043	0.966335	3	Neutral	-0.0694477	Neutral	0.0935854	Disease	2	Benign	1	0.51	Neutral	2	Neutral	0.6
5	149440437	A	G	26	0.33	0.99626	0.563428	0.994508	2	Deleterious	1	Neutral	2.22984e-06	Disease	9	Benign	1	0	Non-neutral	5	Deleterious	0.87
8	61742971	A	G	24.3	0.68	0.97943	0.702456	0.999123	2	Deleterious	1	Deleterious	0.984613	Neutral	8	Benign	0.53	0.09	Neutral	4	Neutral	0.75
1	160165766	A	G	18.89	0.38	0.81981	0.602189	0.754802	2	Neutral	-1	Deleterious	0.50288	Neutral	9	Benign	0.998	0.95	Neutral	5	Neutral	0.74
14	23894114	T	C	26.8	0.6	0.96908	0.577349	0.999321	3	Deleterious	1	Neutral	0.00433345	Disease	1	Possibly damaging	0.194	0	Non-neutral	1	Deleterious	0.72
14	23894179	A	T	24	0.41	0.75662	0.59043	0.99816	2	Neutral	0.0590624	Deleterious	0.889899	Disease	5	Benign	0.87	0	Non-neutral	0	Deleterious	0.55
19	42490320	T	A	27.2	0.59	0.98611	0.723109	0.995632	3	Deleterious	1	Neutral	0.0661294	Disease	7	Benign	1	0	Non-neutral	2	Deleterious	0.87
17	3379532	G	A	22.5	0.33	0.97253	0.491513	0.999411	2	Deleterious	1	Neutral	2.24858e-07	Disease	8	Benign	1	0	Non-neutral	5	Deleterious	0.87
15	89753952	A	C	28.1	0.5	0.99027	0.573078	0.96366	3	Neutral	0.0320612	Neutral	0.00361963	Disease	3	Benign	1	0	Non-neutral	2	Deleterious	0.87
1	201328767	T	C	21.9	0.19	0.92407	0.570548	0.987292	3	Neutral	0.0337744	Deleterious	0.273952	Neutral	6	Benign	0.894	0.6	Neutral	6	Neutral	0.74
15	40699841	G	C	19.38	0.28	0.99188	0.698795	0.9977	2	Deleterious	1	Neutral	9.7441e-05	Disease	8	Benign	1	0	Non-neutral	3	Deleterious	0.87
7	151265884	C	G	31	0.45	0.98761	0.709663	0.986246	4	Deleterious	0.143987	Neutral	0.00924231	Disease	8	Benign	0.988	0	Non-neutral	2	Deleterious	0.87
11	72005169	G	A	26.3	0.49	0.97446	0.709663	0.999017	4	Deleterious	1	Neutral	0.0902741	Neutral	2	Benign	0.782	0.12	Neutral	4	Neutral	0.68
13	102029165	T	G	26.4	0.24	0.99251	0.573888	0.996813	3	Deleterious	1	Deleterious	0.630082	Neutral	1	Benign	1	0	Non-neutral	2	Deleterious	0.61
11	2604774	C	T	33	0.26	0.90673	0.673471	0.99935	2	Deleterious	1	Neutral	0.911435	Disease	6	Benign	1	0	Neutral	1	Deleterious	0.51
22	51064042	C	T	34	0.18	0.9714	0.645312	0.999534	2	Deleterious	1	Neutral	0.454466	Disease	7	Possibly damaging	1	0	Neutral	1	Deleterious	0.61
16	79633628	T	C	17.88	0.34	0.82756	0.64067	0.972728	4	Neutral	-1	Neutral	5.11783e-05	Neutral	4	Benign	0.64	0	Neutral	2	Deleterious	0.51
1	45973222	G	T	20.6	0.59	0.96452	0.144798	0.993269	3	Deleterious	1	Deleterious	0.552366	Neutral	4	Benign	1	0.12	Neutral	6	Neutral	0.75
16	8875217	T	C	31	0.3	0.98535	0.658983	0.999174	2	Deleterious	1	Neutral	3.42007e-05	Disease	8	Benign	1	0	Non-neutral	3	Deleterious	0.87
14	23889183	G	C	17.02	0.51	0.20294	0.578056	0.997651	2	Neutral	-0.121043	Neutral	5.2254e-06	Disease	5	Benign	0.284	0	Neutral	1	Deleterious	0.61
2	166848842	C	T	21.7	0.41	0.99533	0.573888	0.99954	3	Deleterious	1	Neutral	0.140083	Disease	7	Possibly damaging	1	0	Neutral	0	Deleterious	0.61
17	42990701	C	T	26.3	0.25	0.98136	0.596491	0.99879	4	Deleterious	1	Neutral	0.125241	Disease	6	Benign	1	0.02	Neutral	1	Deleterious	0.61
17	78086728	G	A	30	0.3	0.99748	0.774882	0.998728	3	Deleterious	1	Neutral	0.0105834	Disease	7	Benign	1	0	Non-neutral	3	Deleterious	0.87
14	23887458	G	A	22.1	0.41	0.98597	0.578056	0.999219	3	Deleterious	1	Deleterious	0.768272	Disease	3	Benign	0.998	0	Neutral	7	Deleterious	0.55
6	33146854	C	T	30	0.48	0.20277	0.658983	0.99955	3	Neutral	-0.0468014	Deleterious	0.895971	Neutral	5	Possibly damaging	0.99	0.08	Neutral	0	Neutral	0.63
19	42485926	A	G	25.7	0.63	0.9969	0.723109	0.99886	3	Deleterious	1	Neutral	0.00277409	Disease	9	Benign	1	0	Non-neutral	4	Deleterious	0.87
11	47367848	C	T	24.6	0.35	0.99155	0.578056	0.999142	3	Deleterious	1	Deleterious	0.49609	Disease	5	Benign	0.944	0	Neutral	0	Deleterious	0.51
1	1470752	G	A	21.7	0.18	0.83104	0.696353	0.9985	2	Deleterious	0.102275	Neutral	4.30739e-05	Neutral	3	Benign	0.844	0	Non-neutral	1	Deleterious	0.61
17	42990702	G	A	29.1	0.36	0.96497	0.596491	0.999248	4	Deleterious	1	Deleterious	0.00306158	Disease	6	Benign	1	0	Non-neutral	1	Deleterious	0.87
12	8758069	C	T	29.3	0.39	0.92218	0.578056	0.998632	2	Deleterious	1	Neutral	0.0277704	Disease	0	Possibly damaging	0.914	0	Non-neutral	0	Deleterious	0.87
1	45974502	G	A	22.4	0.67	0.98488	0.697927	0.998072	3	Deleterious	1	Neutral	6.5974e-07	Disease	5	Benign	1	0	Non-neutral	6	Deleterious	0.87
14	23891477	G	A	18.35	0.28	0.82727	0.59043	0.997568	2	Deleterious	0.0711396	Neutral	1.17407e-05	Disease	7	Benign	1	0	Neutral	0	Deleterious	0.79
11	533877	C	T	19.46	0.32	0.97272	0.723109	0.998335	4	Deleterious	1	Neutral	0.00195521	Disease	8	Benign	1	0	Non-neutral	4	Deleterious	0.87
9	132576387	C	T	20.4	0.37	0.86597	0.702456	0.998609	3	Deleterious	0.105392	Deleterious	0.957625	Neutral	3	Benign	0.294	0.14	Neutral	4	Neutral	0.83
16	70310960	T	G	22.4	0.55	0.96822	0.724815	0.998106	3	Deleterious	1	Neutral	3.09245e-06	Disease	7	Benign	1	0	Non-neutral	2	Deleterious	0.87
12	111353569	C	T	23.6	0.39	0.97218	0.602189	0.991532	2	Deleterious	0.102034	Deleterious	0.980882	Neutral	3	Benign	0.996	0.09	Neutral	5	Neutral	0.75
4	148407219	A	T	24.2	0.52	0.99576	0.618467	0.986486	3	Deleterious	0.148669	Deleterious	0.903438	Neutral	1	Benign	0.256	0.22	Non-neutral	3	Neutral	0.75
1	201334755	C	T	34	0.42	0.99454	0.709663	0.999149	3	Deleterious	1	Neutral	0.00957523	Disease	7	Possibly damaging	0.996	0	Neutral	4	Deleterious	0.72
5	118814620	A	G	26.3	0.73	0.98776	0.719019	0.997941	2	Deleterious	1	Neutral	0.0489881	Disease	3	Possibly damaging	0.988	0.01	Neutral	1	Deleterious	0.72
14	23894983	A	G	24.7	0.48	0.98643	0.59043	0.998674	3	Deleterious	1	Deleterious	0.218682	Neutral	0	Benign	0.988	0	Neutral	3	Neutral	0.63
1	201334389	G	A	23.8	0.37	0.91677	0.80507	0.998582	3	Deleterious	1	Neutral	0.0319646	Neutral	3	Benign	0.892	0	Neutral	3	Neutral	0.6
11	47367887	C	T	26.1	0.49	0.99072	0.578056	0.998876	3	Deleterious	1	Deleterious	0.72526	Disease	1	Possibly damaging	0.984	0	Neutral	2	Deleterious	0.61
4	119736287	C	G	23.7	0.57	0.96749	0.724815	0.976026	3	Neutral	0.0153854	Deleterious	0.181576	Disease	4	Benign	1	0	Neutral	0	Deleterious	0.61
21	47551895	G	A	17.56	0.17	0.96588	0.723109	0.998826	3	Deleterious	1	Deleterious	0.0363924	Neutral	8	Possibly damaging	0.998	0.1	Neutral	3	Neutral	0.6
3	37081785	G	T	24.2	0.75	0.99339	0.231514	0.992823	4	Deleterious	1	Neutral	0.684745	Disease	3	Benign	0.978	0.01	Non-neutral	1	Deleterious	0.52
14	23883032	C	G	22.4	0.29	0.98475	0.547309	0.998073	3	Deleterious	1	Neutral	0.0860139	Disease	6	Benign	1	0	Non-neutral	2	Deleterious	0.87
13	52511620	G	A	26.4	0.16	0.93724	0.616094	0.996003	2	Deleterious	1	Deleterious	0.119984	Disease	8	Benign	0.996	0	Neutral	1	Deleterious	0.61
14	23887518	A	G	22.2	0.38	0.98355	0.578056	0.998966	3	Deleterious	1	Neutral	1.42976e-06	Disease	8	Possibly damaging	0.374	0	Non-neutral	0	Deleterious	0.76
1	160098551	C	T	33	0.45	0.98353	0.724815	0.999251	3	Deleterious	1	Deleterious	3.34699e-05	Disease	7	Benign	1	0	Non-neutral	3	Deleterious	0.87
3	37070382	T	C	25	0.59	0.90411	0.702456	0.998517	4	Deleterious	1	Deleterious	0.229797	Disease	2	Benign	0.506	0.09	Non-neutral	1	Neutral	0.6
12	2613704	G	C	20.3	0.27	0.9893	0.547309	0.999116	3	Deleterious	1	Neutral	0.098121	Disease	5	Possibly damaging	0.998	0.01	Non-neutral	5	Deleterious	0.87
1	11861314	G	A	22.6	0.4	0.975	0.732669	0.998166	4	Deleterious	1	Neutral	0.000232037	Disease	6	Benign	0.998	0	Non-neutral	4	Deleterious	0.87
5	167913504	A	G	17.88	0.48	0.8262	0.52208	0.985299	4	Neutral	-1	Neutral	0.00326238	Neutral	8	Benign	0.426	0	Non-neutral	0	Deleterious	0.61
12	112888166	A	T	28.6	0.54	0.99061	0.724815	0.993959	4	Deleterious	1	Deleterious	0.000121945	Disease	9	Benign	0.998	0	Non-neutral	2	Deleterious	0.87
14	23889439	C	T	17.17	0.55	0.99131	0.578056	0.999468	3	Deleterious	1	Deleterious	0.710399	Neutral	2	Possibly damaging	0.882	0.47	Neutral	0	Neutral	0.63
12	88939560	A	G	26.3	0.58	0.83511	0.658983	0.99886	2	Deleterious	0.120388	Neutral	1.04785e-05	Neutral	0	Possibly damaging	0.998	0	Non-neutral	3	Deleterious	0.79
12	25398254	T	C	26.5	0.52	0.97766	0.743671	0.998512	4	Deleterious	1	Deleterious	0.996598	Neutral	2	Benign	0.994	1	Neutral	2	Neutral	0.74
8	104337203	A	G	31	0.34	0.9937	0.724815	0.998202	3	Deleterious	1	Neutral	0.0539282	Disease	9	Possibly damaging	1	0	Non-neutral	4	Deleterious	0.87
14	23896453	T	C	24.3	0.46	0.94111	0.59043	0.997087	3	Deleterious	1	Neutral	0.000287455	Disease	7	Benign	0.964	0.01	Non-neutral	1	Deleterious	0.72
1	21900166	G	A	33	0.26	0.98768	0.732669	0.999165	3	Deleterious	1	Deleterious	0.308898	Disease	3	Benign	0.998	0	Non-neutral	1	Deleterious	0.72
9	21971036	C	A	22	0.49	0.9664	0.606884	0.996734	4	Deleterious	1	Neutral	0.0327096	Neutral	7	Benign	1	0.04	Non-neutral	3	Deleterious	0.65
1	11856456	C	T	21.7	0.46	0.96383	0.125526	0.99846	4	Deleterious	1	Neutral	4.04e-07	Disease	7	Possibly damaging	0.4	0	Non-neutral	3	Deleterious	0.76
2	241813452	C	T	9.374	0.14	0.82004	0.578056	0.997388	2	Neutral	0.0633556	Neutral	0.00954156	Disease	4	Benign	0.97	0.01	Non-neutral	1	Deleterious	0.87
22	33679273	C	T	25.6	0.53	0.97873	0.643519	0.999259	3	Deleterious	1	Neutral	0.0977784	Disease	6	Possibly damaging	0.99	0	Non-neutral	0	Deleterious	0.87
16	78142352	C	G	27.7	0.25	0.9914	0.709663	0.998422	3	Deleterious	1	Deleterious	0.31713	Disease	3	Benign	1	0	Non-neutral	5	Deleterious	0.76
19	42473675	C	T	29.2	0.32	0.97547	0.709663	0.998452	3	Deleterious	1	Neutral	0.0259488	Disease	7	Benign	1	0	Non-neutral	2	Deleterious	0.87
15	66729147	C	T	31	0.45	0.98583	0.724815	0.997942	4	Deleterious	1	Neutral	0.0874125	Neutral	2	Benign	1	0	Neutral	0	Deleterious	0.51
10	91200909	G	A	25.7	0.45	0.98609	0.653264	0.999018	2	Deleterious	1	Deleterious	0.244488	Disease	2	Benign	0.998	0.19	Neutral	3	Neutral	0.63
1	167487701	A	G	17.26	0.33	0.87234	0.573078	0.989659	4	Neutral	-1	Deleterious	0.220149	Neutral	3	Possibly damaging	0.98	0	Neutral	0	Deleterious	0.51
2	238402173	G	A	31	0.25	0.88838	0.743671	0.999498	2	Deleterious	0.145034	Neutral	0.000260019	Disease	2	Possibly damaging	1	0	Non-neutral	1	Deleterious	0.87
1	17349179	C	T	35	0.53	0.99423	0.724815	0.999223	2	Deleterious	1	Deleterious	0.0506019	Disease	6	Benign	0.982	0	Non-neutral	2	Deleterious	0.87
1	210977491	T	C	24.2	0.29	0.99482	0.624306	0.996661	3	Deleterious	1	Deleterious	0.569676	Neutral	5	Benign	0.954	0.36	Neutral	2	Neutral	0.74
2	39285935	T	A	23.3	0.67	0.98981	0.709663	0.992457	4	Deleterious	0.15559	Deleterious	0.814457	Neutral	5	Benign	0.812	0.04	Neutral	0	Neutral	0.68
7	150671981	A	T	17.99	0.48	0.9849	0.64067	0.992659	4	Deleterious	0.141859	Deleterious	0.000515417	Disease	8	Benign	0.992	0	Non-neutral	3	Deleterious	0.87
16	8891740	A	G	16.65	0.68	0.65287	0.52208	0.912341	3	Neutral	-1	Deleterious	0.116172	Neutral	8	Benign	0.784	0	Neutral	4	Neutral	0.63
21	44837493	C	T	8.509	0.17	0.31791	0.645312	0.802267	3	Neutral	-1	Deleterious	0.927355	Neutral	7	Benign	0.952	0.5	Neutral	1	Neutral	0.74
17	10447063	C	T	22.2	0.42	0.93687	0.67347	0.999404	3	Deleterious	1	Neutral	2.89521e-05	Disease	9	Possibly damaging	0.826	0.01	Non-neutral	1	Deleterious	0.87
5	132269996	G	C	23.8	0.67	0.98598	0.697927	0.997116	4	Deleterious	1	Deleterious	0.98757	Neutral	1	Possibly damaging	0.998	0.01	Neutral	6	Neutral	0.6
7	31009494	G	A	28.5	0.5	0.97684	0.615948	0.999494	2	Deleterious	1	Neutral	0.00587497	Disease	5	Benign	0.982	0	Non-neutral	4	Deleterious	0.72
12	69084526	G	A	22	0.68	0.95849	0.137589	0.993249	4	Deleterious	1	Deleterious	0.717585	Neutral	7	Benign	0.962	0.04	Neutral	1	Neutral	0.65
17	78084529	T	C	27.6	0.23	0.99203	0.723109	0.99569	3	Deleterious	1	Neutral	0.000327507	Disease	9	Benign	0.998	0	Non-neutral	5	Deleterious	0.87
13	20763612	C	T	14.45	0.45	0.96042	0.61531	0.867353	2	Neutral	-0.119468	Neutral	0.825636	Disease	0	Benign	1	0.04	Neutral	5	Neutral	0.6
11	47354752	T	G	20.9	0.31	0.97244	0.576033	0.997747	3	Deleterious	1	Deleterious	0.36341	Disease	2	Benign	1	0	Neutral	0	Deleterious	0.51
12	8813491	C	A	14.94	0.3	0.92207	0.547309	0.984649	3	Neutral	0.0100983	Neutral	0.0421518	Disease	3	Possibly damaging	0.996	0.01	Non-neutral	5	Deleterious	0.87
1	11863038	G	A	22.2	0.26	0.59446	0.594344	0.998859	3	Neutral	0.0166238	Deleterious	0.181793	Neutral	0	Benign	0.98	0.15	Non-neutral	0	Deleterious	0.51
19	42486249	T	G	26.3	0.3	0.95476	0.723109	0.996552	3	Deleterious	1	Neutral	0.00322918	Disease	6	Benign	0.986	0	Non-neutral	3	Deleterious	0.87
2	99013206	G	A	27.7	0.53	0.98726	0.547309	0.99857	3	Deleterious	1	Neutral	0.00479583	Disease	9	Benign	1	0	Non-neutral	2	Deleterious	0.87
15	63353123	C	T	27.1	0.65	0.95769	0.702456	0.999284	4	Deleterious	1	Neutral	0.0922122	Disease	6	Benign	0.766	0.04	Neutral	5	Deleterious	0.52
21	35742982	G	A	22.3	0.38	0.97938	0.602189	0.998981	2	Deleterious	1	Neutral	5.71208e-06	Neutral	4	Benign	1	0	Neutral	1	Deleterious	0.51
7	100224489	C	G	20.5	0.61	0.88483	0.64067	0.997392	4	Neutral	0.0633556	Neutral	0.000741112	Disease	9	Benign	1	0	Non-neutral	2	Deleterious	0.87
17	36499324	C	T	33	0.45	0.94416	0.68496	0.99915	2	Deleterious	1	Deleterious	0.927015	Neutral	9	Benign	0.998	0.13	Non-neutral	1	Neutral	0.6
17	7906781	T	C	10.29	0.22	0.70647	0.606814	0.995862	2	Neutral	-0.0407427	Neutral	8.98456e-05	Disease	8	Benign	1	0	Non-neutral	4	Deleterious	0.87
11	47358993	C	T	19.33	0.54	0.68074	0.576033	0.999179	3	Deleterious	0.078637	Deleterious	0.186802	Disease	1	Benign	0.008	0.05	Neutral	0	Neutral	0.65
3	30732957	G	A	35	0.44	0.98162	0.658983	0.999312	4	Deleterious	1	Deleterious	0.982509	Neutral	4	Benign	0.268	0.12	Neutral	4	Neutral	0.83
15	63351815	T	G	20.7	0.49	0.94592	0.702456	0.975201	4	Neutral	-0.0261224	Deleterious	0.449015	Neutral	2	Benign	0.936	0.06	Neutral	7	Neutral	0.74
14	23888797	G	A	19.16	0.44	0.86727	0.578056	0.998585	3	Deleterious	0.102275	Deleterious	0.109785	Disease	6	Benign	0.988	0	Neutral	2	Deleterious	0.61
17	19559758	C	T	20.2	0.36	0.98425	0.743671	0.999292	3	Deleterious	1	Neutral	3.08461e-05	Disease	9	Benign	1	0	Non-neutral	4	Deleterious	0.87
3	39226442	C	T	25	0.350869	0.80497	0.547309	0.999037	3	Deleterious	0.128004	Deleterious	0.198536	Disease	0	Benign	0.958	0.01	Non-neutral	2	Deleterious	0.55
1	11861253	T	G	21.9	0.28	0.76048	0.732669	0.978867	3	Neutral	-1	Neutral	0.025627	Disease	5	Benign	0.914	0.27	Neutral	1	Neutral	0.6
17	40475042	C	A	22.3	0.47	0.9021	0.73237	0.976728	3	Neutral	-0.0438372	Neutral	0.000133191	Disease	7	Possibly damaging	0.546	0	Non-neutral	4	Deleterious	0.87
22	51065136	C	T	32	0.23	0.98927	0.654045	0.999382	2	Deleterious	1	Neutral	0.953201	Neutral	0	Benign	1	0	Neutral	4	Neutral	0.63
7	140501287	T	C	23.7	0.75	0.98304	0.608884	0.998632	4	Deleterious	1	Deleterious	0.422453	Disease	2	Benign	0.978	0.21	Neutral	0	Neutral	0.63
12	2702421	G	A	29.9	0.42	0.98923	0.602189	0.999471	3	Deleterious	1	Deleterious	0.660003	Neutral	0	Benign	0.532	0.02	Neutral	5	Neutral	0.68
17	29546090	T	C	27.8	0.56	0.97586	0.566861	0.998971	4	Deleterious	1	Neutral	0.022948	Disease	5	Benign	1	0	Non-neutral	2	Deleterious	0.87
14	23900801	G	C	26.7	0.2	0.98323	0.547309	0.992551	3	Deleterious	0.140334	Neutral	0.000198771	Disease	7	Benign	1	0	Non-neutral	1	Deleterious	0.87
1	201328348	C	T	28.9	0.26	0.95975	0.570548	0.999529	3	Deleterious	1	Deleterious	0.242899	Neutral	0	Benign	0.968	0	Non-neutral	3	Deleterious	0.61
9	34648846	C	T	20.5	0.55	0.35113	0.724815	0.999184	2	Neutral	-0.0156305	Deleterious	0.172031	Disease	5	Benign	1	0.01	Non-neutral	2	Deleterious	0.72
1	11862998	C	G	22.8	0.51	0.91395	0.774882	0.982139	4	Neutral	-0.0262449	Deleterious	0.914578	Neutral	4	Benign	0.936	0.01	Neutral	1	Neutral	0.65
2	113522174	A	G	17.97	0.64	0.82822	0.519653	0.970215	2	Neutral	-1	Deleterious	0.326389	Neutral	7	Possibly damaging	0.888	0	Non-neutral	1	Deleterious	0.55
2	161052046	C	T	27.3	0.33	0.96892	0.573888	0.999362	4	Deleterious	1	Deleterious	0.781717	Neutral	6	Possibly damaging	1	0.26	Neutral	3	Neutral	0.63
10	89692886	T	C	27.8	0.65	0.97036	0.709663	0.997527	3	Deleterious	1	Deleterious	2.13367e-06	Disease	9	Benign	1	0	Non-neutral	5	Deleterious	0.87
11	47359130	C	T	18.74	0.44	0.93771	0.074216	0.998419	3	Deleterious	1	Neutral	0.00580127	Disease	7	Possibly damaging	0.796	0	Non-neutral	3	Deleterious	0.87
5	172659981	C	G	20.4	0.3	0.95831	0.616487	0.997446	4	Deleterious	1	Neutral	1.49856e-05	Disease	8	Benign	1	0	Non-neutral	6	Deleterious	0.87
16	4924767	T	A	22.5	0.38	0.21645	0.724815	0.9944	2	Neutral	-0.16682	Deleterious	0.588749	Neutral	6	Benign	0.822	0.01	Neutral	4	Neutral	0.68
15	89860762	A	C	20.7	0.37	0.99068	0.697927	0.987621	4	Deleterious	0.157796	Deleterious	1.09562e-05	Disease	8	Benign	0.982	0	Non-neutral	2	Deleterious	0.87
19	42489242	A	T	26.9	0.45	0.97907	0.723109	0.994014	3	Deleterious	1	Neutral	0.00529689	Disease	8	Benign	1	0	Non-neutral	0	Deleterious	0.87
12	76740524	A	G	25.6	0.47	0.82248	0.575934	0.99795	3	Deleterious	0.0841075	Neutral	0.0456516	Neutral	6	Benign	0.158	0.11	Neutral	3	Neutral	0.74
17	78086719	G	A	31	0.261501	0.99784	0.774882	0.999176	3	Deleterious	1	Neutral	0.00679413	Disease	7	Possibly damaging	0.998	0.08	Non-neutral	3	Deleterious	0.72
14	23884437	T	C	22.1	0.352669	0.99455	0.547309	0.998596	3	Deleterious	1	Deleterious	0.870746	Neutral	3	Benign	0.056	0.04	Neutral	2	Neutral	0.74
14	23900683	A	C	25.1	0.26	0.99209	0.547309	0.990767	3	Deleterious	0.157796	Neutral	0.00861848	Disease	6	Benign	1	0	Non-neutral	2	Deleterious	0.87
3	37045935	C	T	33	0.75	0.98111	0.724815	0.999055	4	Deleterious	1	Deleterious	3.8807e-05	Disease	5	Benign	1	0	Non-neutral	3	Deleterious	0.87
3	45461162	A	C	26	0.38	0.97061	0.743671	0.996087	3	Deleterious	1	Deleterious	0.179002	Disease	2	Benign	1	0	Non-neutral	4	Deleterious	0.76
3	15686570	T	G	32	0.35	0.98807	0.709663	0.991409	2	Deleterious	0.15362	Deleterious	0.0117207	Disease	8	Benign	1	0	Non-neutral	3	Deleterious	0.76
3	101023111	C	G	34	0.55	0.97682	0.547309	0.997703	3	Deleterious	1	Neutral	2.77599e-07	Disease	9	Benign	1	0	Non-neutral	3	Deleterious	0.87
12	14794076	C	T	23.5	0.32	0.87124	0.602189	0.992931	3	Neutral	0.0195342	Neutral	0.036269	Neutral	4	Benign	0.87	0.18	Neutral	0	Neutral	0.65
11	119148879	C	A	25.7	0.57	0.99211	0.724815	0.984345	4	Deleterious	0.134614	Neutral	0.0067439	Disease	6	Benign	0.926	0	Non-neutral	1	Deleterious	0.72
2	233345833	C	T	20.4	0.24	0.96443	0.723109	0.999451	2	Deleterious	1	Neutral	1.57899e-05	Disease	7	Benign	1	0	Non-neutral	2	Deleterious	0.87
19	10265694	A	G	25.4	0.5	0.98788	0.697927	0.998203	4	Deleterious	1	Neutral	0.0107026	Disease	6	Benign	1	0	Non-neutral	5	Deleterious	0.87
7	150648607	A	T	24.8	0.21	0.96927	0.723109	0.990317	4	Deleterious	0.0995269	Deleterious	2.81025e-06	Disease	9	Benign	0.998	0	Non-neutral	6	Deleterious	0.87
14	23901707	T	G	18.35	0.25	0.97062	0.547309	0.995838	3	Deleterious	1	Deleterious	0.120808	Disease	5	Benign	0.766	0	Non-neutral	1	Deleterious	0.72
11	47359010	C	G	19.87	0.58	0.95043	0.576033	0.998002	3	Deleterious	1	Neutral	0.00381307	Disease	7	Benign	1	0	Non-neutral	3	Deleterious	0.87
1	115258748	C	A	22.9	0.54	0.92468	0.685571	0.992386	4	Neutral	0.0337744	Neutral	0.0527851	Disease	8	Possibly damaging	0.966	0.17	Neutral	1	Deleterious	0.61
13	20763590	C	G	17.77	0.47	0.97534	0.61531	0.990981	2	Deleterious	0.108653	Deleterious	0.00566535	Disease	9	Benign	1	0	Non-neutral	4	Deleterious	0.87
14	23885350	G	A	18.53	0.22	0.92258	0.578056	0.999298	3	Deleterious	1	Neutral	0.0450622	Disease	6	Benign	1	0	Non-neutral	0	Deleterious	0.87
14	23894162	A	G	28.4	0.51	0.98268	0.577349	0.999184	3	Deleterious	1	Neutral	0.000881655	Disease	7	Benign	1	0	Non-neutral	3	Deleterious	0.87
2	29436860	A	C	32	0.17	0.99132	0.574621	0.994094	4	Deleterious	1	Neutral	0.314141	Disease	6	Benign	1	0	Non-neutral	1	Deleterious	0.72
19	1220450	C	A	15.92	0.27	0.84069	0.635938	0.997447	3	Neutral	0.0633556	Neutral	1.94185e-05	Disease	8	Benign	1	0	Non-neutral	5	Deleterious	0.87
2	208988954	A	G	21.8	0.14	0.8756	0.64067	0.998765	2	Deleterious	0.111121	Neutral	0.0152599	Disease	7	Benign	0.82	0	Neutral	1	Deleterious	0.76
8	55534133	G	A	29	0.46	0.99757	0.547309	0.999072	3	Deleterious	1	Neutral	4.57672e-07	Disease	9	Possibly damaging	0.988	0	Non-neutral	4	Deleterious	0.87
9	94486806	C	T	34	0.22	0.93965	0.645312	0.999568	3	Deleterious	1	Deleterious	0.312269	Disease	0	Benign	1	0	Non-neutral	2	Deleterious	0.72
17	68171746	G	A	29.3	0.54	0.99727	0.618467	0.99652	3	Deleterious	1	Deleterious	0.505055	Disease	4	Benign	0.98	0	Neutral	3	Deleterious	0.51
11	30255255	T	C	28.8	0.41	0.95773	0.573888	0.99746	3	Deleterious	1	Neutral	6.0481e-07	Disease	10	Benign	1	0	Non-neutral	6	Deleterious	0.87
14	23894566	C	T	24.5	0.57	0.05498	0.59043	0.999253	3	Neutral	-0.0755132	Deleterious	0.746457	Disease	7	Benign	0.98	0.09	Neutral	6	Neutral	0.63
1	201334370	A	C	23.9	0.33	0.81669	0.80507	0.997277	2	Neutral	0.0512611	Neutral	0.000226838	Disease	5	Benign	1	0	Neutral	0	Deleterious	0.61
1	116930037	T	G	22.6	0.64	0.99297	0.724815	0.997579	2	Deleterious	1	Neutral	0.00107095	Disease	9	Possibly damaging	1	0	Non-neutral	4	Deleterious	0.87
17	78081447	G	A	27.7	0.25	0.98442	0.723109	0.999197	3	Deleterious	1	Deleterious	0.169064	Disease	7	Possibly damaging	0.998	0	Non-neutral	3	Deleterious	0.76
5	37059219	T	C	29.8	0.66	0.98472	0.65145	0.998986	4	Deleterious	1	Neutral	8.81367e-05	Disease	7	Benign	1	0	Non-neutral	3	Deleterious	0.87
2	189872236	G	A	33	0.54	0.99423	0.618467	0.998562	3	Deleterious	1	Deleterious	1.12978e-06	Disease	7	Benign	1	0	Non-neutral	3	Deleterious	0.87
14	23896451	T	C	25.5	0.41	0.92803	0.59043	0.998381	3	Deleterious	1	Neutral	0.00202311	Disease	7	Benign	0.854	0	Non-neutral	0	Deleterious	0.87
6	35471403	C	T	34	0.22	0.97863	0.645312	0.999468	3	Deleterious	1	Deleterious	0.23306	Disease	9	Benign	1	0	Non-neutral	4	Deleterious	0.76
16	28493494	C	A	27.9	0.46	0.97994	0.709663	0.993484	3	Deleterious	1	Deleterious	0.00179705	Disease	9	Benign	1	0	Non-neutral	1	Deleterious	0.87
14	23897714	C	T	34	0.11	0.98241	0.59043	0.999158	3	Deleterious	1	Deleterious	0.249308	Disease	7	Benign	0.976	0	Non-neutral	0	Deleterious	0.72
1	21894739	A	G	15.31	0.28	0.57853	0.723109	0.98993	3	Neutral	-1	Deleterious	0.463577	Neutral	6	Benign	0.978	0.27	Neutral	6	Neutral	0.74
3	46902193	G	A	17.2	0.32	0.85175	0.615948	0.998925	3	Deleterious	0.125692	Neutral	0.0411973	Disease	1	Benign	0.888	0	Neutral	1	Deleterious	0.61
17	62019300	G	A	25.2	0.38	0.89192	0.645312	0.999146	2	Deleterious	0.139731	Neutral	0.20438	Disease	8	Possibly damaging	1	0	Non-neutral	4	Deleterious	0.76
17	41258473	C	A	29.9	0.52	0.96745	0.658983	0.955182	4	Neutral	-0.0497489	Neutral	0.000845448	Neutral	4	Benign	1	0	Non-neutral	1	Deleterious	0.76
17	10426471	A	G	21	0.35	0.97101	0.653264	0.997016	3	Deleterious	1	Neutral	0.000726845	Disease	8	Benign	0.996	0	Non-neutral	1	Deleterious	0.87
17	42990678	A	G	23.6	0.249983	0.14789	0.596491	0.997872	4	Neutral	-0.114164	Neutral	0.0127632	Disease	5	Possibly damaging	0.032	0.12	Neutral	4	Neutral	0.6
14	23897067	T	C	23.8	0.24	0.978	0.59043	0.996391	3	Deleterious	1	Deleterious	0.136464	Disease	6	Benign	0.478	0	Neutral	6	Neutral	0.63
7	116417457	G	A	29.4	0.51	0.9782	0.658983	0.998763	3	Deleterious	1	Neutral	0.0734945	Disease	4	Benign	0.956	0	Non-neutral	1	Deleterious	0.72
8	1728581	G	A	14.04	0.47	0.98753	0.658105	0.998943	2	Deleterious	1	Neutral	0.00118021	Disease	6	Possibly damaging	1	0.01	Non-neutral	5	Deleterious	0.87
1	11850825	A	G	22	0.3	0.94085	0.643519	0.987189	4	Neutral	0.0354287	Neutral	0.0167564	Disease	6	Possibly damaging	0.628	0.27	Neutral	5	Deleterious	0.55
11	47362781	G	A	17.35	0.15	0.92778	0.578056	0.989337	3	Neutral	0.0337744	Deleterious	0.726895	Neutral	4	Benign	0.996	0.32	Neutral	2	Neutral	0.75
1	2337254	C	T	20.5	0.33	0.98344	0.697927	0.999251	3	Deleterious	1	Neutral	0.00391417	Disease	7	Possibly damaging	1	0	Non-neutral	1	Deleterious	0.87
14	23886806	C	T	22.5	0.42	0.96333	0.576033	0.999563	3	Deleterious	1	Deleterious	0.938072	Disease	3	Possibly damaging	0.998	0.06	Neutral	3	Neutral	0.6
19	42474640	T	C	21.1	0.19	0.95438	0.709663	0.998722	3	Deleterious	1	Deleterious	0.5725	Neutral	3	Benign	0.796	0	Neutral	2	Deleterious	0.51
14	23898171	A	G	25.4	0.28	0.99442	0.59043	0.997982	3	Deleterious	1	Deleterious	0.756366	Disease	2	Benign	0.964	0.01	Neutral	0	Deleterious	0.61
10	95415527	T	C	27.3	0.6	0.97724	0.573078	0.998387	2	Deleterious	1	Neutral	0.000264154	Disease	7	Benign	1	0	Non-neutral	0	Deleterious	0.87
11	64572604	C	T	22.6	0.2	0.98747	0.698795	0.999215	3	Deleterious	1	Deleterious	0.000374832	Disease	4	Benign	0.996	0	Non-neutral	4	Deleterious	0.87
11	47361267	G	A	34	0.35	0.94369	0.576033	0.999273	3	Deleterious	1	Neutral	1.81252e-06	Disease	5	Benign	0.666	0	Non-neutral	3	Deleterious	0.87
4	119644725	G	A	29.7	0.72	0.99248	0.732433	0.998198	3	Deleterious	1	Neutral	0.00355702	Disease	9	Benign	1	0	Non-neutral	4	Deleterious	0.87
21	35743139	T	A	13.24	0.23	0.21518	0.602189	0.832677	2	Neutral	-1	Deleterious	0.113441	Neutral	6	Benign	0.982	0.03	Neutral	1	Neutral	0.65
2	170350260	G	A	29.2	0.58	0.99025	0.547309	0.999321	2	Deleterious	1	Neutral	2.69621e-05	Disease	8	Benign	1	0	Non-neutral	6	Deleterious	0.87
2	241810823	G	T	27.9	0.26	0.94201	0.578056	0.997488	2	Deleterious	1	Neutral	0.0013349	Disease	8	Benign	1	0	Non-neutral	2	Deleterious	0.87
15	73615912	G	A	23.5	0.53	0.99584	0.570548	0.997138	3	Deleterious	1	Deleterious	0.301385	Neutral	5	Possibly damaging	0.994	0.23	Neutral	0	Neutral	0.63
2	39250299	C	T	34	0.55	0.99153	0.709663	0.999289	4	Deleterious	1	Deleterious	0.485659	Neutral	0	Benign	0.934	0.04	Non-neutral	1	Neutral	0.6
12	103238137	G	C	23.7	0.25	0.98046	0.653264	0.998321	2	Deleterious	1	Deleterious	0.00577234	Disease	6	Benign	0.996	0.01	Neutral	3	Deleterious	0.61
7	94055771	G	C	25.5	0.41	0.98126	0.702456	0.99834	4	Deleterious	1	Deleterious	0.00122362	Disease	7	Benign	1	0	Non-neutral	4	Deleterious	0.87
11	47357494	G	A	28.1	0.4	0.79857	0.576033	0.999117	2	Deleterious	0.116352	Deleterious	0.144064	Neutral	1	Benign	0.976	0	Neutral	1	Deleterious	0.51
11	17414656	A	G	22.3	0.26	0.98992	0.616094	0.997947	3	Deleterious	1	Neutral	0.000871143	Disease	6	Possibly damaging	0.754	0.01	Non-neutral	0	Deleterious	0.87
14	29237174	G	A	22.5	0.58	0.97631	0.503968	0.999545	3	Deleterious	1	Neutral	0.000726028	Disease	10	Benign	1	0	Non-neutral	6	Deleterious	0.87
12	48380136	C	A	34	0.2	0.9849	0.658983	0.995664	4	Deleterious	1	Deleterious	9.13205e-05	Disease	8	Benign	1	0	Non-neutral	3	Deleterious	0.87
18	29645880	C	T	22	0.444761	0.81831	0.709663	0.999044	2	Deleterious	0.128004	Neutral	0.0065496	Neutral	4	Benign	0.838	0	Non-neutral	3	Deleterious	0.61
19	42472976	C	A	32	0.55	0.97913	0.709663	0.9938	3	Deleterious	1	Deleterious	0.585914	Disease	8	Benign	0.998	0.01	Non-neutral	1	Deleterious	0.72
7	140477859	T	G	26.2	0.55	0.92954	0.743671	0.998378	4	Deleterious	1	Neutral	0.0100443	Disease	8	Benign	1	0	Non-neutral	2	Deleterious	0.87
9	134384322	G	C	27.5	0.68	0.98931	0.724815	0.984689	3	Deleterious	0.132394	Neutral	6.95774e-05	Disease	8	Benign	1	0	Non-neutral	5	Deleterious	0.87
14	23893315	A	G	29.5	0.35	0.99186	0.59043	0.999212	3	Deleterious	1	Neutral	0.000637665	Disease	8	Benign	0.998	0	Non-neutral	2	Deleterious	0.87
21	44840227	G	T	0.041	0.23	0.77405	0.645312	0.829398	3	Neutral	-1	Deleterious	0.650946	Neutral	2	Benign	0.98	0	Neutral	4	Neutral	0.63
14	23901923	G	A	16.72	0.3	0.87618	0.547309	0.999143	3	Deleterious	0.139731	Neutral	0.0029087	Disease	6	Benign	0.984	0	Non-neutral	0	Deleterious	0.87
17	41215954	A	G	29.2	0.34	0.95965	0.709663	0.998148	4	Deleterious	1	Neutral	3.13668e-07	Disease	9	Benign	1	0	Non-neutral	3	Deleterious	0.87
1	2343940	A	G	11.76	0.57	0.12104	0.519653	0.931142	3	Neutral	-1	Deleterious	0.52682	Neutral	4	Benign	0.998	0	Non-neutral	1	Deleterious	0.61
1	115258748	C	G	22.8	0.54	0.92782	0.685571	0.999193	4	Deleterious	1	Neutral	0.0413973	Disease	8	Possibly damaging	0.996	0.32	Non-neutral	2	Deleterious	0.65
14	105707619	G	A	33	0.29	0.99285	0.723109	0.99899	4	Deleterious	1	Neutral	0.0400378	Disease	6	Benign	0.966	0	Non-neutral	1	Deleterious	0.72
20	62070962	C	T	26.7	0.36	0.97277	0.723109	0.998066	2	Deleterious	1	Deleterious	0.00196494	Disease	6	Benign	0.708	0.01	Non-neutral	1	Deleterious	0.65
1	210977425	G	A	27.2	0.37	0.95969	0.573888	0.998984	3	Deleterious	1	Deleterious	0.563595	Disease	2	Benign	0.402	0.01	Neutral	4	Neutral	0.6
6	24178613	T	G	16.56	0.2	0.36441	0.573888	0.981704	2	Neutral	-1	Neutral	7.01714e-05	Neutral	2	Possibly damaging	0.788	0.07	Neutral	2	Deleterious	0.51
10	18828312	G	A	21	0.27	0.9877	0.696353	0.99838	3	Deleterious	1	Deleterious	0.950413	Neutral	5	Benign	0.052	0.31	Neutral	5	Neutral	0.83
14	23899016	C	G	34	0.17	0.97688	0.59043	0.997639	3	Deleterious	1	Neutral	0.0226217	Disease	7	Possibly damaging	0.524	0	Non-neutral	1	Deleterious	0.87
15	41364151	A	G	24.6	0.61	0.9874	0.608884	0.998823	3	Deleterious	1	Neutral	0.0988066	Disease	7	Benign	0.896	0.12	Neutral	2	Neutral	0.6
5	78181605	C	T	35	0.39	0.99595	0.80507	0.999589	3	Deleterious	1	Deleterious	0.385742	Disease	7	Benign	1	0.03	Non-neutral	3	Deleterious	0.72
14	23890202	C	T	22.4	0.401293	0.34629	0.578056	0.986881	3	Neutral	-1	Deleterious	0.927726	Neutral	7	Benign	1	0.5	Neutral	8	Neutral	0.75
15	63353950	C	T	22.2	0.59	0.91946	0.702456	0.999007	4	Deleterious	1	Neutral	0.000329724	Neutral	5	Possibly damaging	0.956	0.02	Neutral	4	Deleterious	0.55
11	47364614	C	T	15.41	0.3	0.35247	0.578056	0.899079	2	Neutral	-1	Deleterious	0.60414	Neutral	5	Benign	0.118	0.06	Neutral	1	Neutral	0.83
14	23900634	T	C	23	0.29	0.71888	0.547309	0.931689	2	Neutral	-1	Neutral	0.0050507	Disease	6	Benign	0.952	0	Non-neutral	1	Deleterious	0.87
14	23900134	A	G	16.4	0.31	0.9741	0.578056	0.998158	3	Deleterious	1	Neutral	0.00497163	Disease	6	Benign	0.822	0	Non-neutral	1	Deleterious	0.87
20	62070997	G	C	19.46	0.43	0.87298	0.723109	0.98007	2	Neutral	-1	Neutral	0.972988	Neutral	6	Benign	0.98	0.03	Neutral	3	Neutral	0.65
1	40546155	C	A	23.5	0.78	0.98656	0.724815	0.992281	2	Deleterious	0.153126	Neutral	0.167735	Disease	6	Benign	0.358	0.01	Neutral	2	Neutral	0.63
2	39249925	A	T	22.4	0.54	0.65166	0.658983	0.997428	3	Neutral	-0.0219848	Deleterious	0.334248	Disease	4	Benign	0.922	0.08	Non-neutral	2	Neutral	0.6
2	241814543	G	A	27.6	0.36	0.97252	0.578056	0.998724	2	Deleterious	1	Neutral	0.937963	Disease	3	Benign	1	0	Non-neutral	2	Deleterious	0.72
18	28669425	G	A	34	0.47	0.98393	0.724815	0.999391	3	Deleterious	1	Neutral	0.00318331	Disease	7	Benign	0.998	0	Non-neutral	3	Deleterious	0.87
13	52520472	G	A	26.9	0.32	0.99452	0.653264	0.997515	2	Deleterious	1	Neutral	0.0211505	Disease	9	Possibly damaging	1	0	Non-neutral	0	Deleterious	0.87
15	31196959	T	G	11.2	0.4	0.15756	0.731467	0.99134	2	Neutral	-1	Deleterious	0.423823	Neutral	6	Benign	0.22	0.03	Neutral	1	Neutral	0.63
11	2604708	C	A	29.7	0.25	0.7519	0.673471	0.994147	2	Neutral	-0.018897	Deleterious	4.8859e-06	Disease	8	Benign	1	0	Non-neutral	5	Deleterious	0.87
14	23901919	C	T	18.39	0.33	0.99256	0.547309	0.998425	3	Deleterious	1	Neutral	2.77852e-06	Disease	5	Possibly damaging	0.93	0	Non-neutral	1	Deleterious	0.87
14	105707629	G	A	34	0.168291	0.98206	0.570548	0.999196	4	Deleterious	1	Neutral	9.62337e-06	Disease	9	Benign	1	0	Non-neutral	5	Deleterious	0.87
12	111350944	G	C	10.6	0.21	0.74719	0.547309	0.977393	1	Neutral	-1	Neutral	0.000984451	Disease	9	Benign	0.91	0.02	Non-neutral	0	Deleterious	0.72
14	23896012	A	C	28.4	0.66	0.99751	0.59043	0.995725	3	Deleterious	1	Neutral	0.000149387	Disease	7	Benign	0.892	0	Non-neutral	1	Deleterious	0.87
14	23898246	C	T	33	0.31	0.9183	0.59043	0.999484	3	Deleterious	1	Deleterious	0.310523	Disease	7	Benign	1	0	Non-neutral	1	Deleterious	0.72
13	110804728	G	C	0.232	0.18	0.35444	0.80507	0.880884	3	Neutral	-1	Deleterious	0.80458	Disease	9	Possibly damaging	1	0	Non-neutral	3	Deleterious	0.72
14	23897074	C	A	26.3	0.17	0.94972	0.59043	0.998299	3	Deleterious	1	Deleterious	0.418102	Disease	2	Benign	0.966	0	Non-neutral	0	Deleterious	0.55
5	149435693	A	G	22.1	0.56	0.98383	0.446627	0.998889	2	Deleterious	1	Neutral	0.0307895	Disease	8	Benign	0.652	0	Neutral	0	Deleterious	0.76
3	193361208	T	G	29.4	0.45	0.98435	0.724815	0.997841	3	Deleterious	1	Neutral	5.91767e-07	Disease	9	Benign	1	0	Non-neutral	3	Deleterious	0.87
11	47362755	C	T	20.6	0.21	0.98346	0.578056	0.999291	3	Deleterious	1	Deleterious	0.248752	Neutral	7	Benign	0.56	0.01	Non-neutral	2	Neutral	0.6
17	42989111	T	C	17.28	0.3	0.95097	0.606814	0.99836	4	Deleterious	1	Neutral	0.0498324	Neutral	3	Benign	0.998	0	Non-neutral	0	Deleterious	0.76
2	241812439	G	A	25.9	0.19	0.98219	0.578056	0.998998	2	Deleterious	1	Neutral	2.61994e-06	Disease	8	Benign	1	0	Non-neutral	1	Deleterious	0.87
14	23894567	G	A	27.4	0.57	0.15504	0.59043	0.998907	3	Neutral	-0.0724834	Deleterious	0.201302	Disease	4	Benign	0.816	0.02	Neutral	0	Deleterious	0.61
13	110831699	C	T	32	0.35	0.99494	0.724815	0.999313	4	Deleterious	1	Neutral	2.36259e-07	Disease	7	Benign	1	0	Non-neutral	6	Deleterious	0.87
3	12645693	G	T	15.08	0.48	0.93934	0.702456	0.993663	3	Deleterious	1	Neutral	0.151586	Disease	4	Benign	0.998	0.01	Non-neutral	2	Deleterious	0.72
15	63353090	T	C	24	0.64	0.95461	0.702456	0.997567	4	Deleterious	1	Deleterious	0.117621	Neutral	5	Benign	0.998	0.05	Neutral	6	Neutral	0.75
12	32884052	C	A	22.1	0.71	0.98514	0.743671	0.997921	4	Deleterious	1	Deleterious	5.945e-06	Disease	9	Benign	1	0	Non-neutral	2	Deleterious	0.87
2	48026417	T	C	20.7	0.62	0.99277	0.702456	0.998184	3	Deleterious	1	Neutral	0.0141057	Disease	9	Benign	1	0	Non-neutral	4	Deleterious	0.87
17	68172076	A	T	28.2	0.48	0.98911	0.618467	0.992737	3	Deleterious	0.15559	Neutral	0.0395258	Disease	6	Possibly damaging	0.984	0	Non-neutral	3	Deleterious	0.87
2	166912960	A	G	22.1	0.3	0.98895	0.618467	0.993552	3	Deleterious	1	Deleterious	0.00035799	Disease	5	Benign	0.964	0	Neutral	0	Deleterious	0.61
22	36685142	C	A	24.6	0.54	0.99016	0.702456	0.996021	4	Deleterious	1	Deleterious	0.474352	Neutral	7	Benign	0.162	0.05	Neutral	4	Neutral	0.74
15	50782647	C	G	22.4	0.29	0.99302	0.724815	0.99875	3	Deleterious	1	Neutral	0.053452	Neutral	4	Benign	0.97	0	Neutral	1	Deleterious	0.61
13	101844299	T	G	31	0.45	0.98164	0.573888	0.992825	3	Deleterious	1	Neutral	0.0363631	Disease	8	Benign	1	0	Non-neutral	1	Deleterious	0.87
17	37822268	C	T	22.4	0.28	0.82472	0.535252	0.933984	2	Neutral	-1	Neutral	0.0630055	Neutral	3	Benign	0.994	0.03	Non-neutral	1	Deleterious	0.55
3	114069123	G	A	22.2	0.74	0.994	0.547309	0.998713	4	Deleterious	1	Neutral	0.013882	Neutral	4	Benign	0.736	0	Non-neutral	2	Deleterious	0.61
5	167913508	A	G	16.27	0.53	0.58412	0.52208	0.984338	4	Neutral	-1	Deleterious	0.216704	Neutral	9	Benign	1	0.34	Neutral	4	Neutral	0.75
3	38601848	C	A	20.8	0.47	0.94661	0.67347	0.992707	2	Neutral	0.0514787	Deleterious	0.0512654	Neutral	3	Benign	1	0	Non-neutral	4	Deleterious	0.76
9	75406910	C	T	35	0.475305	0.94618	0.618467	0.999365	3	Deleterious	1	Neutral	0.000175815	Disease	7	Possibly damaging	0.994	0	Non-neutral	4	Deleterious	0.87
3	46902238	C	T	17.73	0.25	0.8916	0.685742	0.998332	3	Deleterious	0.102094	Deleterious	0.932029	Neutral	7	Benign	0.738	0.19	Neutral	6	Neutral	0.75
17	42990644	C	G	28.2	0.29	0.96421	0.596491	0.994942	4	Deleterious	1	Neutral	0.00337342	Disease	7	Benign	0.99	0	Non-neutral	1	Deleterious	0.87
1	201332458	G	A	29.3	0.47	0.97409	0.709663	0.998165	3	Deleterious	1	Neutral	0.000408503	Disease	7	Benign	0.936	0	Neutral	1	Deleterious	0.76
3	55513476	T	C	29.6	0.54	0.98279	0.687403	0.997929	2	Deleterious	1	Neutral	0.01085	Disease	4	Benign	0.994	0.01	Neutral	0	Deleterious	0.76
19	13004444	G	A	21.9	0.61	0.70924	0.724815	0.999145	3	Deleterious	0.0732557	Deleterious	0.151212	Disease	6	Benign	0.588	0.04	Neutral	1	Neutral	0.6
2	39250139	T	C	18.56	0.69	0.89719	0.658983	0.940958	4	Neutral	-0.133266	Deleterious	0.877373	Neutral	9	Benign	0.996	0.46	Neutral	4	Neutral	0.74
12	12038959	A	G	17.95	0.66	0.716	0.709663	0.96756	3	Neutral	-1	Neutral	0.000110941	Disease	7	Benign	1	0	Non-neutral	3	Deleterious	0.87
21	44488702	G	C	17.9	0.75	0.9303	0.702456	0.997774	4	Deleterious	1	Deleterious	0.255514	Disease	0	Benign	0.74	0.01	Neutral	2	Neutral	0.6
8	38277238	G	A	21.5	0.67	0.91719	0.702456	0.994195	4	Deleterious	1	Deleterious	0.402728	Disease	3	Benign	0.594	0.12	Neutral	3	Neutral	0.65
2	241725861	G	A	34	0.23	0.8809	0.702456	0.999475	2	Deleterious	0.145034	Neutral	0.0285986	Neutral	3	Benign	1	0	Non-neutral	1	Deleterious	0.76
14	23901856	A	T	14.98	0.29	0.9912	0.547309	0.983265	3	Deleterious	0.122133	Neutral	1.88488e-06	Disease	8	Benign	0.85	0	Non-neutral	3	Deleterious	0.87
16	79633627	G	A	18.22	0.38	0.87739	0.64067	0.994319	4	Neutral	0.0195342	Neutral	0.000108592	Neutral	2	Benign	0.786	0	Neutral	2	Deleterious	0.51
11	47354130	C	T	22.4	0.37	0.99419	0.576033	0.99954	3	Deleterious	1	Deleterious	0.859968	Disease	1	Benign	0.898	0.02	Neutral	2	Neutral	0.6
21	44480560	C	T	33	0.27	0.9294	0.696144	0.999031	4	Deleterious	1	Deleterious	0.894112	Neutral	0	Possibly damaging	0.52	0.01	Neutral	0	Neutral	0.6
12	974288	C	T	20.7	0.43	0.9605	0.408882	0.996448	3	Deleterious	1	Neutral	0.0422001	Neutral	7	Benign	0.766	0	Non-neutral	1	Deleterious	0.52
19	1220487	G	A	15.23	0.37	0.97267	0.635938	0.998843	3	Deleterious	1	Neutral	0.000137489	Disease	8	Benign	1	0	Non-neutral	4	Deleterious	0.87
7	150671939	C	T	21.6	0.51	0.97054	0.851219	0.999146	4	Deleterious	1	Neutral	0.799831	Disease	9	Benign	0.98	0	Non-neutral	4	Deleterious	0.72
2	166904177	C	T	22.2	0.33	0.98814	0.573888	0.999614	3	Deleterious	1	Deleterious	0.995369	Neutral	8	Benign	1	0	Non-neutral	3	Deleterious	0.61
6	39278759	C	T	13.89	0.24	0.91983	0.673471	0.999042	3	Deleterious	1	Neutral	8.73043e-06	Disease	4	Benign	0.998	0	Non-neutral	2	Deleterious	0.72
14	23892818	C	T	35	0.34	0.98295	0.59043	0.999384	3	Deleterious	1	Deleterious	0.567417	Disease	2	Benign	0.996	0	Neutral	1	Deleterious	0.61
4	72306367	A	T	21.6	0.41	0.97512	0.618467	0.993863	3	Deleterious	1	Neutral	0.00334559	Disease	6	Possibly damaging	0.99	0	Non-neutral	0	Deleterious	0.87
7	150671805	T	C	17.58	0.36	0.98897	0.851219	0.99795	4	Deleterious	1	Deleterious	0.0589044	Disease	9	Benign	1	0	Non-neutral	2	Deleterious	0.87
12	121177150	C	T	14.07	0.21	0.893	0.570548	0.99865	3	Deleterious	0.105392	Deleterious	0.0331802	Disease	7	Benign	1	0	Non-neutral	3	Deleterious	0.87
14	23892835	A	G	26.9	0.37	0.9889	0.59043	0.998988	3	Deleterious	1	Neutral	0.0399323	Disease	5	Benign	0.968	0	Neutral	0	Deleterious	0.76
14	23902340	C	T	26.2	0.31	0.90913	0.547309	0.998966	3	Deleterious	1	Deleterious	0.171462	Disease	3	Benign	0.964	0	Neutral	2	Deleterious	0.51
9	34647692	C	G	20.6	0.48	0.85159	0.685571	0.992638	2	Neutral	-1	Neutral	0.386433	Disease	4	Benign	0.938	0.01	Neutral	0	Neutral	0.6
17	648831	A	G	20.6	0.24	0.95898	0.697927	0.996202	3	Deleterious	1	Neutral	9.61923e-07	Disease	5	Benign	1	0	Non-neutral	5	Deleterious	0.87
20	43932996	C	G	22.2	0.12	0.9919	0.645312	0.996607	2	Deleterious	1	Neutral	0.00159898	Disease	4	Possibly damaging	0.996	0.02	Non-neutral	0	Deleterious	0.87
1	46657807	A	G	32	0.33	0.97724	0.724815	0.998742	3	Deleterious	1	Deleterious	0.112109	Disease	8	Possibly damaging	1	0	Non-neutral	3	Deleterious	0.76
16	8844355	G	A	26.9	0.59	0.98344	0.658983	0.999402	2	Deleterious	1	Deleterious	0.957424	Disease	4	Benign	0.99	0.06	Neutral	2	Neutral	0.63
14	23884268	C	T	14.85	0.31	0.93937	0.547309	0.990402	3	Neutral	0.0447597	Deleterious	0.403047	Disease	4	Benign	0.976	0.03	Neutral	5	Neutral	0.6
19	11227604	G	A	12.21	0.29	0.98983	0.702456	0.990875	4	Deleterious	0.15559	Neutral	0.0324937	Disease	8	Benign	0.974	0	Non-neutral	4	Deleterious	0.87
14	23887462	C	T	22.4	0.43	0.97507	0.578056	0.999308	3	Deleterious	1	Deleterious	0.915762	Disease	9	Benign	0.762	0	Neutral	4	Deleterious	0.51
11	94224075	A	G	22.2	0.514108	0.98603	0.743671	0.917008	4	Neutral	-0.0273064	Deleterious	0.190919	Neutral	4	Benign	0.502	0.01	Neutral	1	Neutral	0.65
19	13008220	G	A	22.3	0.48	0.97049	0.724815	0.998798	3	Deleterious	1	Deleterious	0.120213	Disease	4	Benign	0.99	0	Neutral	5	Deleterious	0.51
5	149435631	C	G	22.4	0.52	0.97839	0.446627	0.997855	2	Deleterious	1	Neutral	0.00711523	Disease	4	Benign	0.886	0	Non-neutral	2	Deleterious	0.87
22	37326510	C	T	24.6	0.38	0.78782	0.578056	0.99865	4	Deleterious	0.0818315	Deleterious	0.114162	Disease	5	Benign	1	0	Non-neutral	1	Deleterious	0.76
8	22054933	G	C	28.4	0.47	0.99419	0.072005	0.998996	3	Deleterious	1	Deleterious	0.657763	Neutral	5	Benign	0.994	0	Neutral	0	Neutral	0.63
3	8787374	G	A	22.5	0.46	0.98288	0.547309	0.999341	3	Deleterious	1	Deleterious	8.95747e-05	Disease	8	Benign	1	0	Non-neutral	3	Deleterious	0.87
17	42990798	C	G	29.4	0.254799	0.99637	0.068936	0.998293	4	Deleterious	1	Deleterious	0.133447	Neutral	1	Benign	0.996	0	Neutral	7	Deleterious	0.51
14	23898485	C	T	27.1	0.25	0.99199	0.59043	0.999116	3	Deleterious	1	Deleterious	0.434882	Neutral	0	Possibly damaging	0.946	0.01	Neutral	1	Neutral	0.6
13	110831645	C	G	24.5	0.36	0.9951	0.724815	0.999236	4	Deleterious	1	Neutral	3.49466e-07	Disease	7	Benign	1	0	Non-neutral	5	Deleterious	0.87
7	107303845	C	T	19.92	0.4	0.90982	0.548873	0.999193	3	Deleterious	1	Neutral	0.0034204	Disease	6	Possibly damaging	1	0.17	Non-neutral	1	Deleterious	0.72
15	63353973	G	A	22.3	0.61	0.97098	0.702456	0.998904	4	Deleterious	1	Deleterious	0.142659	Neutral	2	Possibly damaging	0.77	0	Neutral	5	Neutral	0.6
17	68171391	G	A	29.5	0.54	0.99122	0.618467	0.998657	3	Deleterious	1	Neutral	0.310115	Disease	7	Possibly damaging	1	0	Non-neutral	1	Deleterious	0.72
14	23896886	T	A	25.6	0.47	0.98864	0.563428	0.993552	3	Deleterious	1	Neutral	7.46373e-06	Disease	9	Benign	0.988	0	Non-neutral	2	Deleterious	0.87
11	36596292	A	G	20.9	0.48	0.98451	0.618467	0.996121	2	Deleterious	1	Neutral	0.0016446	Disease	8	Possibly damaging	0.998	0	Neutral	4	Deleterious	0.72
2	47630331	A	C	17.08	0.28	0.99189	0.52208	0.939622	4	Neutral	-0.00872559	Neutral	0.200114	Neutral	8	Benign	0.036	0	Neutral	3	Neutral	0.75
14	23901977	C	A	24.2	0.37	0.57243	0.547309	0.994073	2	Neutral	-0.0975253	Neutral	0.0271569	Disease	6	Benign	0.666	0	Non-neutral	2	Deleterious	0.87
19	42474451	T	A	25.6	0.13	0.96578	0.80507	0.987974	3	Deleterious	0.0927717	Deleterious	0.435648	Disease	4	Benign	0.978	0	Non-neutral	2	Deleterious	0.72
19	42472976	C	T	29.6	0.55	0.97366	0.709663	0.997324	3	Deleterious	1	Deleterious	0.259393	Disease	3	Benign	0.998	0	Non-neutral	2	Deleterious	0.72
15	73615630	G	A	22.5	0.48	0.91763	0.645312	0.989172	3	Neutral	0.0337744	Deleterious	0.549577	Neutral	7	Benign	0.88	0.07	Neutral	0	Neutral	0.63
1	11854910	G	A	29.7	0.25	0.96657	0.608884	0.999279	4	Deleterious	1	Neutral	9.21488e-05	Disease	5	Benign	0.86	0	Neutral	5	Deleterious	0.61
17	68171746	G	T	32	0.54	0.99765	0.618467	0.98516	3	Deleterious	0.134614	Deleterious	0.002271	Disease	5	Benign	1	0	Non-neutral	2	Deleterious	0.87
15	35084404	G	A	22.3	0.33	0.98741	0.643519	0.973656	4	Deleterious	0.0765378	Deleterious	0.296756	Disease	1	Benign	0.92	0.02	Neutral	3	Neutral	0.6
3	38592882	C	G	33	0.26	0.98326	0.659464	0.999149	2	Deleterious	1	Deleterious	2.20059e-06	Disease	7	Possibly damaging	0.988	0	Non-neutral	2	Deleterious	0.87
11	47359115	C	T	20.6	0.388823	0.93771	0.578056	0.99952	3	Deleterious	1	Deleterious	0.914706	Disease	7	Possibly damaging	0.96	0	Non-neutral	2	Deleterious	0.72
11	64577506	C	T	18.02	0.44	0.95425	0.594344	0.99925	3	Deleterious	1	Neutral	0.262832	Neutral	0	Benign	1	0.04	Neutral	1	Neutral	0.63
15	63353134	G	C	31	0.64	0.97607	0.702456	0.996211	4	Deleterious	1	Neutral	0.0823561	Disease	6	Benign	0.966	0.01	Neutral	2	Deleterious	0.72
5	149925029	G	A	22.7	0.71	0.97084	0.702456	0.999487	3	Deleterious	1	Neutral	0.000113351	Disease	8	Benign	1	0	Non-neutral	5	Deleterious	0.87
1	111146617	A	G	24	0.45	0.98854	0.563428	0.993266	4	Deleterious	1	Neutral	0.0101506	Disease	6	Possibly damaging	0.994	0	Neutral	1	Deleterious	0.76
11	2604774	C	A	33	0.26	0.91371	0.673471	0.995108	2	Deleterious	1	Deleterious	2.3521e-06	Disease	9	Benign	1	0	Non-neutral	3	Deleterious	0.87
14	23894582	C	T	28.7	0.59	0.98096	0.59043	0.999159	3	Deleterious	1	Deleterious	0.998116	Disease	6	Benign	0.986	0	Non-neutral	0	Deleterious	0.65
2	48032777	G	A	22.4	0.45	0.97535	0.702456	0.999291	3	Deleterious	1	Deleterious	0.146709	Disease	5	Benign	1	0	Non-neutral	5	Deleterious	0.76
7	140477853	C	G	26.1	0.53	0.98164	0.743671	0.998928	4	Deleterious	1	Neutral	0.628296	Disease	7	Benign	0.472	0	Neutral	3	Neutral	0.63
3	12650737	T	G	26.2	0.79	0.9768	0.724815	0.995567	3	Deleterious	1	Deleterious	0.9534	Disease	5	Possibly damaging	0.736	0.01	Non-neutral	4	Deleterious	0.65
3	120363266	C	T	35	0.51	0.981	0.547309	0.999409	3	Deleterious	1	Neutral	0.023606	Disease	9	Benign	1	0	Non-neutral	1	Deleterious	0.87
21	43803197	C	T	34	0.214601	0.96238	0.602189	0.999395	2	Deleterious	1	Neutral	4.38203e-05	Disease	7	Benign	1	0.01	Non-neutral	6	Deleterious	0.87
14	23901857	T	C	15.95	0.25	0.99295	0.547309	0.988801	3	Deleterious	0.157796	Neutral	0.000478595	Disease	7	Possibly damaging	0.864	0	Non-neutral	2	Deleterious	0.87
8	38282142	T	C	22.3	0.49	0.94098	0.702456	0.998882	4	Deleterious	1	Deleterious	0.418754	Disease	3	Benign	0.126	0.01	Non-neutral	0	Neutral	0.6
14	23887429	C	T	22.3	0.39	0.99349	0.578056	0.999201	3	Deleterious	1	Neutral	0.0383672	Disease	6	Benign	0.998	0	Neutral	1	Deleterious	0.76
2	241727526	C	T	31	0.3	0.913	0.702456	0.998745	2	Deleterious	1	Neutral	5.10291e-07	Disease	7	Benign	1	0	Non-neutral	4	Deleterious	0.87
14	23892845	G	C	24.8	0.39	0.99481	0.59043	0.99483	3	Deleterious	1	Neutral	0.0223776	Neutral	4	Benign	0.284	0	Neutral	6	Neutral	0.63
7	2587064	A	G	12.58	0.56	0.77154	0.697927	0.997702	2	Neutral	0.0328123	Neutral	8.654e-06	Disease	2	Benign	0.996	0	Non-neutral	3	Deleterious	0.87
12	2702426	C	G	25.2	0.4	0.96785	0.602189	0.998675	3	Deleterious	1	Neutral	0.0154806	Disease	6	Benign	0.682	0	Neutral	3	Deleterious	0.61
13	20763602	G	C	14.13	0.43	0.98409	0.61531	0.996698	2	Deleterious	1	Deleterious	0.891649	Neutral	2	Benign	1	0.1	Neutral	6	Neutral	0.75
14	23894969	C	T	33	0.5	0.96133	0.59043	0.999456	3	Deleterious	1	Deleterious	0.0390157	Disease	7	Possibly damaging	0.95	0	Neutral	0	Deleterious	0.76
2	128186337	G	A	28.7	0.49	0.94626	0.658983	0.999234	3	Deleterious	1	Neutral	0.00563987	Disease	8	Benign	1	0	Non-neutral	4	Deleterious	0.87
19	7623834	G	A	33	0.32	0.99078	0.723133	0.998936	3	Deleterious	1	Deleterious	0.999981	Disease	4	Benign	1	0	Neutral	2	Deleterious	0.51
14	23893346	G	C	23.1	0.37	0.96743	0.59043	0.997418	3	Deleterious	1	Neutral	0.0890263	Neutral	1	Benign	0.68	0	Neutral	6	Neutral	0.6
4	187205296	C	T	7.164	0.29	0.0787	0.547309	0.99589	3	Neutral	-0.185039	Deleterious	0.785143	Neutral	3	Benign	0.716	0.18	Neutral	1	Neutral	0.63
2	241723197	C	T	33	0.34	0.92611	0.702456	0.999318	2	Deleterious	1	Neutral	0.000157354	Disease	9	Benign	1	0	Non-neutral	2	Deleterious	0.87
2	220144569	A	G	22.3	0.43	0.94598	0.504199	0.997139	4	Deleterious	1	Neutral	1.22809e-05	Disease	4	Benign	0.64	0	Non-neutral	4	Deleterious	0.87
11	47363546	C	T	35	0.33	0.98528	0.578056	0.99932	3	Deleterious	1	Deleterious	0.310816	Neutral	3	Possibly damaging	0.962	0	Non-neutral	3	Deleterious	0.61
14	23896877	T	C	22	0.47	0.98964	0.563428	0.997228	3	Deleterious	1	Deleterious	0.888891	Neutral	3	Possibly damaging	0.548	0	Neutral	0	Neutral	0.6
3	50231033	A	G	22.5	0.6	0.9541	0.578056	0.998387	3	Deleterious	1	Neutral	0.033067	Disease	7	Possibly damaging	0.638	0	Non-neutral	2	Deleterious	0.87
22	50659625	G	A	14.18	0.33	0.96359	0.723109	0.995578	3	Deleterious	1	Deleterious	0.30562	Disease	4	Possibly damaging	0.992	0.08	Non-neutral	2	Deleterious	0.61
3	38639435	A	C	22.7	0.55	0.98866	0.709663	0.960383	2	Neutral	0.0277862	Neutral	0.341839	Disease	9	Benign	0.842	0	Non-neutral	3	Deleterious	0.72
14	23900206	G	C	14.23	0.33	0.99268	0.547309	0.989883	3	Deleterious	0.157796	Neutral	4.11912e-05	Disease	9	Benign	0.41	0	Non-neutral	1	Deleterious	0.76
8	119945376	C	A	31	0.56	0.99701	0.653264	0.993516	3	Deleterious	1	Neutral	0.000262381	Disease	10	Benign	1	0.01	Non-neutral	3	Deleterious	0.87
11	47363542	C	T	35	0.32	0.98528	0.578056	0.999514	3	Deleterious	1	Deleterious	0.928123	Neutral	6	Benign	0.802	0.01	Non-neutral	3	Neutral	0.6
9	36234070	G	A	22.1	0.6	0.99074	0.743671	0.99922	3	Deleterious	1	Neutral	1.81252e-06	Disease	4	Benign	0.362	0.18	Non-neutral	3	Deleterious	0.61
7	150648788	C	T	26.9	0.15	0.98316	0.723109	0.999053	4	Deleterious	1	Deleterious	0.00428172	Disease	9	Benign	0.996	0	Non-neutral	3	Deleterious	0.87
10	18828262	G	A	20.8	0.28	0.99786	0.696353	0.99812	3	Deleterious	1	Deleterious	0.918899	Neutral	5	Benign	0.896	0.12	Neutral	2	Neutral	0.74
14	23893355	G	T	22.4	0.33	0.9366	0.59043	0.984673	3	Neutral	0.0100983	Deleterious	0.999284	Neutral	6	Benign	0.992	0.24	Neutral	2	Neutral	0.74
16	57789805	T	G	22.3	0.47	0.95869	0.724815	0.997727	3	Deleterious	1	Neutral	0.0417411	Disease	4	Benign	0.872	0	Non-neutral	2	Deleterious	0.87
19	4110556	T	C	29.1	0.5	0.94692	0.723109	0.998422	3	Deleterious	1	Neutral	0.0982076	Disease	6	Benign	0.93	0	Non-neutral	3	Deleterious	0.87
11	47358995	T	A	18.26	0.49	0.94065	0.576033	0.993896	3	Deleterious	1	Neutral	0.0956814	Disease	5	Benign	1	0	Non-neutral	3	Deleterious	0.87
2	97427470	C	T	20.4	0.55	0.9465	0.594344	0.999117	3	Deleterious	1	Neutral	0.00725723	Neutral	2	Possibly damaging	0.962	0	Non-neutral	0	Deleterious	0.76
12	112926851	C	T	26.1	0.39	0.98286	0.724815	0.996283	4	Deleterious	1	Neutral	0.69469	Neutral	6	Benign	0.76	0.16	Neutral	5	Neutral	0.74
14	23891471	G	T	18.19	0.46	0.90011	0.59043	0.993973	3	Deleterious	1	Neutral	0.0189688	Neutral	3	Benign	0.75	0	Neutral	6	Deleterious	0.61
14	23899110	C	T	24.8	0.21	0.24198	0.59043	0.997828	3	Neutral	-0.109942	Deleterious	0.192445	Disease	3	Possibly damaging	0.952	0	Neutral	1	Deleterious	0.61
4	114267117	C	T	26	0.76	0.90638	0.724815	0.999037	4	Deleterious	1	Deleterious	0.189838	Neutral	2	Benign	0.998	0.04	Neutral	2	Deleterious	0.51
5	149441294	A	G	29	0.38	0.99222	0.59043	0.998806	2	Deleterious	1	Neutral	0.000339206	Disease	8	Benign	1	0	Non-neutral	2	Deleterious	0.87
2	39250259	A	C	27.7	0.33	0.99245	0.658983	0.993787	4	Deleterious	1	Deleterious	0.974414	Disease	9	Benign	0.98	0	Non-neutral	1	Deleterious	0.72
14	23893340	C	T	27	0.31	0.98742	0.59043	0.99921	3	Deleterious	1	Deleterious	0.776534	Disease	2	Benign	0.78	0	Neutral	5	Neutral	0.6
14	23901013	G	A	25.9	0.17	0.97744	0.547309	0.999178	3	Deleterious	1	Neutral	0.0596599	Disease	7	Possibly damaging	0.848	0	Non-neutral	0	Deleterious	0.87
15	67473791	G	A	14.42	0.44	0.94683	0.072005	0.998528	3	Deleterious	1	Neutral	0.00664045	Disease	8	Benign	1	0	Non-neutral	0	Deleterious	0.87
14	23887513	G	A	19.73	0.38	0.9488	0.578056	0.999276	3	Deleterious	1	Deleterious	0.134328	Disease	7	Benign	0.994	0	Neutral	3	Deleterious	0.61
1	11854864	C	T	35	0.29	0.9467	0.679469	0.999565	4	Deleterious	1	Neutral	0.0571963	Disease	7	Benign	1	0	Non-neutral	2	Deleterious	0.87
14	23888796	C	G	22.4	0.35	0.98258	0.578056	0.995188	3	Deleterious	1	Neutral	0.00536704	Disease	7	Benign	0.924	0	Non-neutral	1	Deleterious	0.72
14	23894049	G	A	34	0.52	0.79562	0.577349	0.999433	3	Deleterious	0.121688	Neutral	0.049696	Disease	7	Benign	0.998	0	Neutral	0	Deleterious	0.76
17	37822066	C	T	22.4	0.35	0.84206	0.535252	0.999183	2	Deleterious	0.145034	Neutral	0.00683903	Neutral	6	Benign	1	0	Non-neutral	4	Deleterious	0.72
14	23898538	T	C	26.8	0.26	0.99309	0.59043	0.997021	3	Deleterious	1	Deleterious	0.102551	Disease	5	Benign	0.958	0	Neutral	5	Deleterious	0.61
1	201333463	C	T	34	0.24	0.9838	0.709663	0.999495	3	Deleterious	1	Neutral	0.00738576	Neutral	0	Possibly damaging	1	0	Neutral	1	Deleterious	0.61
11	13736194	A	G	29.1	0.64	0.98906	0.724815	0.997639	2	Deleterious	1	Deleterious	0.13601	Disease	9	Possibly damaging	1	0	Non-neutral	3	Deleterious	0.76
20	1961517	T	C	9.407	0.16	0.02096	0.602189	0.744356	2	Neutral	-1	Deleterious	0.316247	Neutral	7	Benign	0.998	0.63	Neutral	6	Neutral	0.74
21	47531895	A	G	13.69	0.55	0.98471	0.723109	0.99134	3	Deleterious	0.141859	Neutral	0.031313	Neutral	5	Benign	0.336	0.2	Neutral	4	Neutral	0.74
2	182423301	A	G	29.1	0.4	0.99407	0.547309	0.998251	2	Deleterious	1	Neutral	0.000143796	Disease	6	Benign	0.998	0	Non-neutral	3	Deleterious	0.87
20	62044824	C	T	35	0.2	0.97638	0.645312	0.999527	2	Deleterious	1	Neutral	0.174275	Disease	4	Possibly damaging	1	0.01	Non-neutral	4	Deleterious	0.72
12	32975521	C	G	23.1	0.49	0.90296	0.743671	0.992873	3	Deleterious	1	Neutral	0.0709464	Neutral	3	Benign	0.032	0.01	Neutral	3	Neutral	0.65
14	23894144	G	A	33	0.39	0.98511	0.577349	0.998988	3	Deleterious	1	Deleterious	0.0165186	Disease	2	Benign	1	0	Neutral	0	Deleterious	0.76
17	78087080	C	T	20.9	0.27	0.98672	0.749866	0.999381	3	Deleterious	1	Neutral	3.14594e-05	Disease	7	Benign	1	0	Non-neutral	2	Deleterious	0.87
1	201334381	C	T	34	0.43	0.97687	0.80507	0.999317	3	Deleterious	1	Neutral	0.00901854	Neutral	0	Possibly damaging	0.98	0	Neutral	4	Deleterious	0.61
11	111959725	C	A	17.1	0.39	0.98678	0.608884	0.987612	2	Deleterious	0.153126	Neutral	0.000430866	Disease	5	Benign	1	0.01	Non-neutral	4	Deleterious	0.87
3	30715619	C	T	34	0.51	0.9595	0.724815	0.999106	4	Deleterious	1	Neutral	0.00254309	Disease	7	Benign	0.998	0	Non-neutral	2	Deleterious	0.87
11	47353623	C	T	22.1	0.23	0.85946	0.578056	0.998277	3	Deleterious	0.0972587	Deleterious	0.255556	Neutral	5	Benign	0.198	0.21	Neutral	6	Neutral	0.83
2	241724479	C	G	34	0.12	0.95281	0.702456	0.998005	2	Deleterious	1	Neutral	5.76083e-06	Disease	6	Benign	1	0	Non-neutral	3	Deleterious	0.87
3	30713742	G	C	34	0.59	0.9788	0.724815	0.997276	4	Deleterious	1	Neutral	0.00300268	Disease	7	Benign	0.972	0.06	Non-neutral	2	Deleterious	0.76
7	150672026	C	G	21.7	0.4	0.96752	0.594344	0.993259	4	Deleterious	1	Deleterious	0.00399863	Disease	9	Benign	0.998	0	Neutral	0	Deleterious	0.61
14	23894969	C	A	35	0.5	0.967	0.59043	0.99652	3	Deleterious	1	Neutral	0.00103774	Disease	7	Benign	0.99	0	Neutral	1	Deleterious	0.76
14	23886383	G	A	20.1	0.1	0.87794	0.578056	0.999173	2	Deleterious	0.145034	Neutral	0.000638499	Disease	7	Benign	1	0	Neutral	1	Deleterious	0.76
14	23898461	T	A	23.2	0.27	0.9826	0.59043	0.996338	3	Deleterious	1	Deleterious	0.751935	Neutral	1	Benign	0.99	0	Neutral	6	Neutral	0.63
16	70176181	G	T	33	0.68	0.99243	0.724815	0.997553	2	Deleterious	1	Deleterious	0.608899	Disease	6	Possibly damaging	0.998	0	Neutral	0	Deleterious	0.61
21	47535941	G	A	32	0.21	0.99669	0.723109	0.996377	3	Deleterious	1	Neutral	0.0724118	Disease	7	Possibly damaging	1	0	Non-neutral	3	Deleterious	0.87
1	11861305	A	G	22.5	0.37	0.97063	0.732669	0.997352	4	Deleterious	1	Neutral	4.69701e-07	Disease	9	Benign	1	0	Non-neutral	5	Deleterious	0.87
17	42990686	G	A	23.5	0.33	0.90819	0.596491	0.999022	4	Deleterious	1	Neutral	0.0737049	Disease	3	Benign	0.602	0.11	Neutral	6	Neutral	0.61
12	103245487	C	T	27.4	0.45	0.84016	0.653264	0.999136	3	Deleterious	0.139731	Neutral	0.149946	Disease	6	Benign	0.878	0.01	Neutral	1	Neutral	0.6
14	23893256	C	T	34	0.32	0.97913	0.59043	0.999257	3	Deleterious	1	Deleterious	0.990654	Disease	2	Possibly damaging	0.984	0	Neutral	6	Deleterious	0.55
14	29237062	G	A	22.4	0.47	0.98237	0.503968	0.999093	3	Deleterious	1	Neutral	0.000176717	Disease	8	Benign	1	0	Non-neutral	1	Deleterious	0.87
21	47545726	G	A	26.6	0.14	0.97474	0.723109	0.995183	3	Deleterious	1	Deleterious	0.999989	Neutral	2	Possibly damaging	1	0	Non-neutral	1	Deleterious	0.61
3	46899916	T	C	22.6	0.24	0.94632	0.59043	0.957576	3	Neutral	-0.0910521	Deleterious	0.133136	Neutral	5	Benign	0.992	0.38	Neutral	5	Neutral	0.74
20	57019215	G	T	25.4	0.36	0.99818	0.724815	0.996899	3	Deleterious	1	Deleterious	0.482585	Neutral	2	Benign	1	0.53	Neutral	3	Neutral	0.63
14	23901014	C	T	25.4	0.18	0.95809	0.547309	0.99863	3	Deleterious	1	Deleterious	0.341635	Disease	4	Benign	0.88	0.01	Neutral	2	Neutral	0.6
2	166848439	G	C	13.12	0.56	0.67105	0.573888	0.991275	2	Neutral	-1	Neutral	0.000777875	Disease	6	Benign	1	0	Non-neutral	3	Deleterious	0.76
14	23894184	T	G	26.9	0.51	0.97655	0.59043	0.995806	3	Deleterious	1	Deleterious	0.707779	Disease	4	Possibly damaging	0.534	0	Neutral	4	Deleterious	0.55
15	35084293	A	G	22.2	0.23	0.99812	0.643519	0.941352	4	Neutral	0.000347675	Deleterious	0.230777	Disease	3	Benign	1	0.1	Neutral	0	Neutral	0.63
21	37833752	C	T	16.62	0.213019	0.97224	0.547309	0.999501	4	Deleterious	1	Neutral	0.00109391	Disease	8	Benign	1	0	Non-neutral	4	Deleterious	0.87
14	23895284	A	C	27.3	0.51	0.98324	0.59043	0.987658	3	Deleterious	0.140334	Neutral	2.11543e-06	Disease	7	Benign	0.406	0.3	Non-neutral	0	Deleterious	0.61
1	21894615	C	T	20.4	0.26	0.92948	0.723109	0.998885	3	Deleterious	1	Deleterious	0.2673	Disease	7	Benign	1	0	Non-neutral	1	Deleterious	0.76
17	42988605	G	A	18.71	0.342619	0.93495	0.666236	0.998824	4	Deleterious	1	Deleterious	0.232437	Disease	8	Benign	1	0	Non-neutral	2	Deleterious	0.76
5	149434892	A	T	18.16	0.62	0.85377	0.514364	0.996275	2	Neutral	0.0376685	Deleterious	0.563689	Neutral	5	Benign	0.996	0.46	Non-neutral	1	Neutral	0.63
2	220115274	C	T	22.2	0.443159	0.95559	0.702456	0.996079	3	Deleterious	1	Neutral	0.0283278	Disease	8	Possibly damaging	0.996	0.12	Non-neutral	2	Deleterious	0.72
14	23894992	C	T	31	0.46	0.95438	0.59043	0.998145	3	Deleterious	1	Deleterious	0.126457	Disease	9	Benign	0.662	0	Neutral	2	Deleterious	0.51
22	51064678	C	T	21.2	0.28	0.99214	0.659943	0.998958	2	Deleterious	1	Neutral	0.999999	Disease	3	Benign	1	0	Non-neutral	0	Deleterious	0.55
10	85960394	C	A	25	0.29	0.98073	0.658983	0.957519	3	Neutral	-0.0091527	Neutral	0.0106647	Neutral	0	Benign	0.962	0	Non-neutral	4	Deleterious	0.79
22	17663586	C	T	29.4	0.15	0.96136	0.709663	0.997778	3	Deleterious	1	Neutral	0.0541894	Disease	9	Benign	1	0	Non-neutral	2	Deleterious	0.87
2	238269780	C	T	24.4	0.46	0.99399	0.618467	0.903914	3	Neutral	-0.0285507	Neutral	3.69e-07	Disease	6	Benign	1	0	Non-neutral	4	Deleterious	0.87
1	201333485	G	A	29	0.21	0.90578	0.658983	0.998737	3	Deleterious	1	Neutral	1.68895e-05	Disease	6	Benign	1	0	Non-neutral	0	Deleterious	0.87
11	47359330	G	C	9.783	0.32	0.99809	0.578056	0.996698	3	Deleterious	1	Neutral	0.000139218	Disease	3	Benign	0.976	0.01	Non-neutral	2	Deleterious	0.87
21	47536301	G	T	25.4	0.2	0.9664	0.723109	0.994943	3	Deleterious	1	Neutral	2.3246e-06	Disease	6	Benign	0.868	0	Non-neutral	2	Deleterious	0.87
17	42990701	C	G	26	0.25	0.9876	0.596491	0.995037	4	Deleterious	1	Neutral	1.48077e-05	Disease	8	Benign	1	0	Non-neutral	3	Deleterious	0.87
18	21115645	C	T	22.6	0.344317	0.99089	0.724815	0.999167	3	Deleterious	1	Neutral	0.010414	Disease	9	Benign	1	0	Non-neutral	3	Deleterious	0.87
14	23897810	T	C	23	0.15	0.99312	0.59043	0.987262	3	Deleterious	0.157796	Deleterious	0.575779	Disease	3	Benign	0.474	0	Non-neutral	1	Neutral	0.6
8	38272358	A	G	29.8	0.49	0.96038	0.702456	0.998629	4	Deleterious	1	Neutral	0.000977999	Disease	8	Benign	1	0	Non-neutral	2	Deleterious	0.87
14	23898256	T	C	24.2	0.242795	0.98782	0.59043	0.995178	3	Deleterious	1	Neutral	0.0138321	Disease	6	Benign	0.992	0	Neutral	3	Deleterious	0.61
18	21119793	G	A	33	0.32	0.99574	0.724815	0.999115	3	Deleterious	1	Deleterious	0.27891	Disease	1	Benign	0.996	0.01	Neutral	0	Neutral	0.6
14	23895212	C	G	28.2	0.28	0.98026	0.59043	0.998675	3	Deleterious	1	Deleterious	0.00557691	Disease	5	Possibly damaging	0.992	0	Neutral	1	Deleterious	0.76
20	62326446	A	C	22.1	0.59	0.93461	0.643519	0.987401	2	Neutral	0.0337744	Neutral	5.51462e-06	Disease	2	Benign	1	0	Non-neutral	3	Deleterious	0.87
11	2604708	C	T	28.6	0.25	0.73159	0.673471	0.999113	2	Deleterious	0.0892835	Deleterious	0.000373359	Disease	8	Benign	1	0	Non-neutral	4	Deleterious	0.87
1	40546155	C	T	25.9	0.78	0.98102	0.724815	0.998462	2	Deleterious	1	Neutral	0.0167053	Disease	1	Benign	1	0	Non-neutral	2	Deleterious	0.87
1	16459721	C	A	19.1	0.29	0.94744	0.724815	0.997256	3	Deleterious	1	Deleterious	0.905968	Disease	3	Benign	1	0	Non-neutral	1	Deleterious	0.72
19	13008581	C	T	22.2	0.37	0.88834	0.724815	0.999267	3	Deleterious	0.145034	Deleterious	0.258492	Disease	6	Benign	1	0	Non-neutral	3	Deleterious	0.76
12	25378643	C	T	22.5	0.5	0.99155	0.724815	0.999198	4	Deleterious	1	Neutral	0.000301886	Disease	6	Benign	1	0	Non-neutral	3	Deleterious	0.87
13	101944579	A	C	27	0.35	0.98572	0.573888	0.997147	3	Deleterious	1	Neutral	0.0161556	Disease	5	Possibly damaging	1	0	Non-neutral	2	Deleterious	0.87
1	236920907	G	C	32	0.28	0.95506	0.658983	0.988274	4	Neutral	0.0667552	Neutral	0.00744015	Neutral	3	Benign	1	0	Non-neutral	1	Deleterious	0.76
14	23893253	C	T	34	0.32	0.97913	0.59043	0.999413	3	Deleterious	1	Deleterious	0.434786	Disease	2	Possibly damaging	0.762	0	Non-neutral	0	Deleterious	0.65
10	89711981	T	C	26.3	0.66	0.93221	0.709663	0.998447	3	Deleterious	1	Deleterious	0.141601	Neutral	1	Benign	0.028	0	Neutral	0	Neutral	0.75
22	50903435	C	T	29.2	0.31	0.99548	0.723109	0.998803	2	Deleterious	1	Deleterious	0.621419	Disease	2	Benign	1	0	Non-neutral	1	Deleterious	0.72
3	46899915	A	T	26.6	0.24	0.99292	0.59043	0.98309	3	Deleterious	0.122133	Neutral	0.00751025	Disease	1	Possibly damaging	0.096	0	Neutral	7	Deleterious	0.55
14	88411910	C	T	28.8	0.41	0.96565	0.658983	0.998761	2	Deleterious	1	Neutral	2.56443e-07	Disease	6	Benign	1	0	Non-neutral	4	Deleterious	0.87
1	11854892	G	A	24	0.26	0.9258	0.608884	0.995874	4	Deleterious	1	Deleterious	0.232057	Neutral	3	Benign	0.728	0.07	Neutral	3	Neutral	0.74
21	44486458	C	T	21.9	0.24	0.90378	0.697927	0.999347	4	Deleterious	1	Neutral	0.00953996	Disease	6	Benign	1	0	Non-neutral	4	Deleterious	0.87
1	231131622	G	A	25	0.58	0.99696	0.709663	0.999267	3	Deleterious	1	Neutral	4.40737e-05	Disease	4	Possibly damaging	0.998	0.01	Non-neutral	4	Deleterious	0.87
11	68678964	T	G	25	0.32	0.98245	0.679469	0.988013	2	Deleterious	0.140334	Neutral	0.0621514	Neutral	2	Benign	0.438	0.1	Neutral	3	Neutral	0.74
22	41923319	G	A	16.85	0.34	0.99756	0.697927	0.999257	4	Deleterious	1	Neutral	8.12507e-07	Disease	6	Benign	0.986	0	Non-neutral	4	Deleterious	0.87
3	8787539	C	T	16.34	0.24	0.90524	0.547309	0.99878	2	Deleterious	1	Deleterious	0.166345	Neutral	6	Benign	0.998	0	Non-neutral	1	Deleterious	0.61
14	57270920	C	T	22.8	0.34	0.95566	0.819298	0.999229	3	Deleterious	1	Neutral	1.6648e-05	Disease	7	Benign	0.998	0	Non-neutral	3	Deleterious	0.87
19	52715979	C	T	35	0.36	0.84441	0.724815	0.999277	4	Deleterious	0.145034	Neutral	0.00034396	Disease	9	Benign	1	0	Non-neutral	3	Deleterious	0.87
3	101038661	G	C	15.13	0.22	0.94391	0.573888	0.964031	3	Neutral	-0.0753853	Deleterious	0.999036	Neutral	8	Benign	0.94	0.02	Neutral	2	Neutral	0.6
14	23898247	G	A	24.7	0.31	0.27244	0.59043	0.998927	3	Neutral	-0.0529279	Neutral	0.00978711	Disease	6	Benign	1	0	Non-neutral	2	Deleterious	0.87
17	78079570	G	A	14.92	0.28	0.97076	0.723109	0.999511	3	Deleterious	1	Deleterious	0.829922	Disease	8	Benign	1	0	Non-neutral	0	Deleterious	0.72
17	41063381	G	T	25.3	0.247889	0.963	0.547309	0.99575	4	Deleterious	1	Deleterious	0.206837	Disease	3	Possibly damaging	0.02	0.14	Neutral	5	Neutral	0.63
21	35742986	G	A	22.3	0.37	0.96575	0.602189	0.997104	2	Deleterious	1	Neutral	0.00030187	Neutral	3	Benign	1	0.22	Non-neutral	4	Deleterious	0.61
16	8905517	T	C	29.3	0.37	0.96675	0.724815	0.99882	3	Deleterious	1	Neutral	0.00505026	Disease	8	Benign	1	0	Neutral	0	Deleterious	0.76
3	46902303	G	C	16.51	0.33	0.981	0.615948	0.997253	3	Deleterious	1	Neutral	0.0402684	Disease	3	Possibly damaging	0.568	0	Neutral	0	Deleterious	0.76
1	179528846	G	A	22.2	0.25	0.96725	0.547309	0.996205	2	Deleterious	1	Neutral	4.64019e-05	Disease	4	Benign	1	0	Non-neutral	3	Deleterious	0.87
22	41924026	G	C	12.37	0.45	0.99317	0.320204	0.995418	4	Deleterious	1	Deleterious	0.996742	Neutral	0	Benign	0.912	0.01	Neutral	6	Neutral	0.65
10	97397165	T	C	28.5	0.5	0.97776	0.643519	0.999282	3	Deleterious	1	Neutral	0.063171	Disease	4	Benign	0.99	0	Non-neutral	2	Deleterious	0.87
12	2224509	G	A	23.2	0.28	0.98931	0.578056	0.998662	3	Deleterious	1	Deleterious	0.992232	Disease	1	Benign	0.834	0.02	Neutral	5	Neutral	0.61
1	115258747	C	T	22.9	0.54	0.91067	0.685571	0.998073	4	Deleterious	1	Deleterious	0.0120071	Disease	8	Benign	0.256	0.1	Non-neutral	2	Deleterious	0.61
7	150648577	T	A	26	0.19	0.93975	0.723109	0.993056	4	Deleterious	1	Neutral	0.765373	Disease	3	Benign	0.9	0.03	Non-neutral	0	Deleterious	0.52
12	112926888	G	C	28.8	0.65	0.99326	0.724815	0.998552	4	Deleterious	1	Deleterious	0.155434	Disease	2	Benign	1	0	Neutral	0	Deleterious	0.51
12	112915455	T	G	25	0.74	0.99579	0.608884	0.993307	4	Deleterious	1	Neutral	0.198941	Disease	2	Benign	0.982	0.01	Non-neutral	0	Deleterious	0.72
14	23899049	T	A	26.4	0.23	0.9845	0.59043	0.9688	3	Neutral	0.0284651	Deleterious	0.102362	Disease	8	Benign	0.764	0	Neutral	0	Deleterious	0.51
4	159606289	G	A	35	0.59	0.991	0.709663	0.999407	4	Deleterious	1	Neutral	0.694228	Disease	9	Benign	1	0	Non-neutral	2	Deleterious	0.72
17	7577096	T	C	28.6	0.42	0.99568	0.724815	0.998487	3	Deleterious	1	Deleterious	0.000251609	Disease	7	Benign	0.998	0	Non-neutral	3	Deleterious	0.87
15	63354784	C	T	35	0.42	0.94503	0.702456	0.999188	4	Deleterious	1	Neutral	1.46932e-05	Disease	9	Benign	1	0	Non-neutral	1	Deleterious	0.87
11	30358212	G	A	32	0.59	0.99571	0.724815	0.997842	2	Deleterious	1	Neutral	5.55199e-07	Neutral	2	Benign	1	0	Non-neutral	6	Deleterious	0.79
1	156100449	G	C	19.32	0.42	0.87564	0.779548	0.997735	4	Deleterious	0.0773872	Deleterious	0.00251647	Disease	8	Benign	1	0	Non-neutral	3	Deleterious	0.87
14	23892881	G	T	26.1	0.39	0.97067	0.59043	0.996475	3	Deleterious	1	Deleterious	0.800635	Disease	1	Possibly damaging	0.388	0.01	Neutral	5	Neutral	0.6
11	534285	C	T	17.24	0.3	0.99324	0.851219	0.991585	4	Deleterious	0.157796	Deleterious	0.00612353	Disease	9	Benign	0.254	0	Non-neutral	1	Deleterious	0.76
18	29622159	G	A	23.5	0.29	0.88672	0.709663	0.99619	2	Neutral	0.0376685	Neutral	0.0395074	Neutral	0	Benign	0.306	0.26	Neutral	5	Neutral	0.74
1	11850900	G	C	20.3	0.49	0.80659	0.643519	0.992319	4	Neutral	-1	Deleterious	0.168064	Disease	6	Benign	0.996	0	Non-neutral	2	Deleterious	0.76
7	140481403	C	G	33	0.58	0.99018	0.658983	0.99938	4	Deleterious	1	Deleterious	0.000644582	Disease	9	Benign	0.996	0	Non-neutral	5	Deleterious	0.87
8	42275478	G	C	35	0.32	0.99325	0.743671	0.993077	3	Deleterious	1	Deleterious	0.00020194	Disease	4	Possibly damaging	1	0	Non-neutral	1	Deleterious	0.87
7	150648599	C	T	26.2	0.2	0.91538	0.723109	0.997987	4	Deleterious	1	Neutral	0.992439	Disease	4	Benign	1	0	Non-neutral	3	Deleterious	0.72
3	10183787	C	G	22.5	0.18	0.97508	0.52208	0.995457	4	Deleterious	1	Neutral	0.103619	Disease	5	Benign	1	0.02	Neutral	1	Deleterious	0.51
17	7574017	C	A	26.3	0.59	0.82635	0.724815	0.996597	3	Neutral	0.049789	Deleterious	0.0246855	Disease	2	Possibly damaging	0.99	0.04	Neutral	0	Deleterious	0.72
17	3402299	G	A	12.03	0.59	0.97477	0.573078	0.996744	2	Deleterious	1	Neutral	2.03049e-05	Disease	7	Benign	0.958	0	Non-neutral	2	Deleterious	0.87
14	23897055	C	T	29.4	0.25	0.97995	0.59043	0.998423	3	Deleterious	1	Deleterious	0.197818	Disease	2	Possibly damaging	0.716	0	Neutral	1	Deleterious	0.61
14	23901713	T	C	16.06	0.21	0.9391	0.547309	0.997342	3	Deleterious	1	Deleterious	0.664612	Disease	2	Benign	0.93	0	Neutral	1	Neutral	0.6
7	31010825	C	A	25	0.6	0.42159	0.574621	0.996462	2	Neutral	-0.115067	Neutral	0.0312502	Disease	1	Possibly damaging	0.164	0.09	Non-neutral	1	Deleterious	0.55
15	63349235	G	C	19.22	0.57	0.96581	0.702456	0.991168	4	Deleterious	0.0927717	Neutral	0.076021	Disease	5	Possibly damaging	0.69	0	Neutral	5	Deleterious	0.65
8	38271519	A	G	22.3	0.71	0.98946	0.696144	0.996288	4	Deleterious	1	Neutral	1.24649e-06	Disease	4	Benign	1	0	Non-neutral	5	Deleterious	0.87
6	7576580	A	G	26.3	0.195136	0.87208	0.743671	0.997936	3	Deleterious	0.0841075	Deleterious	0.649455	Disease	6	Benign	0.212	0	Non-neutral	0	Deleterious	0.51
13	52515217	C	T	32	0.31	0.97586	0.630245	0.994542	2	Deleterious	1	Deleterious	0.997172	Disease	7	Benign	0.44	0.86	Non-neutral	0	Neutral	0.63
17	3402260	G	A	15.66	0.58	0.98879	0.573078	0.999107	2	Deleterious	1	Neutral	0.052331	Disease	8	Possibly damaging	1	0	Non-neutral	4	Deleterious	0.87
13	101736103	C	T	27	0.22	0.97359	0.573888	0.999317	3	Deleterious	1	Deleterious	0.888043	Neutral	4	Benign	0.594	0	Non-neutral	1	Neutral	0.6
11	47359017	C	T	21.1	0.63	0.93788	0.578056	0.999215	3	Deleterious	1	Deleterious	0.170822	Neutral	1	Benign	0.162	0	Non-neutral	3	Neutral	0.61
14	88411975	C	T	28	0.45	0.9501	0.658983	0.998905	2	Deleterious	1	Deleterious	0.409138	Disease	6	Benign	1	0	Non-neutral	3	Deleterious	0.72
1	33354711	C	A	27.8	0.56	0.97929	0.577349	0.993454	4	Deleterious	1	Neutral	0.000584441	Disease	2	Possibly damaging	0.114	0.52	Neutral	4	Neutral	0.6
3	46902303	G	T	16.64	0.33	0.98008	0.615948	0.996986	3	Deleterious	1	Neutral	3.59755e-07	Disease	6	Benign	0.998	0	Non-neutral	1	Deleterious	0.87
16	79633615	G	C	19.01	0.38	0.92323	0.64067	0.984796	4	Neutral	0.0100983	Neutral	9.58636e-07	Neutral	4	Possibly damaging	0.996	0	Non-neutral	3	Deleterious	0.76
6	33157220	C	A	18.41	0.43	0.82169	0.658983	0.996453	3	Neutral	0.0376685	Deleterious	0.408965	Neutral	0	Benign	0.566	0.04	Neutral	0	Neutral	0.65
14	23894064	T	C	24.6	0.53	0.99399	0.59043	0.99893	3	Deleterious	1	Deleterious	0.265362	Disease	5	Possibly damaging	0.236	0	Neutral	4	Deleterious	0.51
15	91306328	A	G	26.8	0.6	0.98992	0.724815	0.998776	4	Deleterious	1	Neutral	4.6683e-06	Disease	6	Benign	1	0	Non-neutral	5	Deleterious	0.87
11	76872026	A	G	28.7	0.35	0.99572	0.576033	0.998272	2	Deleterious	1	Neutral	0.000272677	Disease	4	Benign	1	0	Non-neutral	4	Deleterious	0.87
7	6048649	A	T	17.51	0.46	0.97211	0.519653	0.952204	4	Neutral	-0.0404166	Deleterious	0.188996	Neutral	7	Possibly damaging	0.994	0	Neutral	1	Deleterious	0.51
2	48027436	C	T	17.74	0.66	0.92396	0.702456	0.998919	3	Deleterious	1	Neutral	0.0556333	Disease	7	Benign	1	0	Non-neutral	4	Deleterious	0.87
3	38662334	G	A	32	0.45	0.99651	0.616094	0.999263	2	Deleterious	1	Neutral	0.144514	Disease	5	Benign	0.998	0	Non-neutral	0	Deleterious	0.72
1	161276216	C	G	21.8	0.61	0.94768	0.519653	0.999308	2	Deleterious	1	Deleterious	4.56848e-06	Disease	8	Possibly damaging	0.998	0.07	Non-neutral	0	Deleterious	0.72
19	1220487	G	T	14.53	0.37	0.9758	0.635938	0.993218	3	Deleterious	1	Deleterious	8.38863e-05	Disease	9	Benign	1	0	Non-neutral	4	Deleterious	0.87
17	42992586	A	G	27.7	0.45	0.99775	0.600433	0.998807	4	Deleterious	1	Neutral	6.10854e-07	Disease	8	Benign	0.992	0	Non-neutral	3	Deleterious	0.87
19	42474642	G	T	24.5	0.11	0.8129	0.709663	0.998029	2	Deleterious	0.0821229	Neutral	0.0310362	Disease	2	Benign	0.998	0	Non-neutral	3	Deleterious	0.87
14	23891462	C	A	22.5	0.42	0.98022	0.59043	0.995374	3	Deleterious	1	Neutral	0.0150966	Disease	7	Benign	1	0	Non-neutral	0	Deleterious	0.87
19	4099331	C	T	20.8	0.33	0.98163	0.723109	0.999161	3	Deleterious	1	Neutral	0.0189239	Disease	5	Benign	0.96	0.09	Non-neutral	5	Deleterious	0.72
14	23894118	T	C	23.6	0.6	0.96908	0.577349	0.998438	3	Deleterious	1	Deleterious	0.951208	Neutral	0	Benign	0.996	0.08	Neutral	6	Neutral	0.75
2	39250184	A	T	26.4	0.54	0.99366	0.658983	0.990657	4	Deleterious	0.157796	Deleterious	0.321675	Disease	8	Benign	0.41	0	Non-neutral	2	Deleterious	0.51
7	144097225	C	G	0.011	0.26	0.04991	0.578056	0.855813	1	Neutral	-1	Deleterious	0.384038	Neutral	9	Benign	0.746	0.85	Non-neutral	2	Neutral	0.65
14	23884383	G	T	22	0.33	0.98078	0.547309	0.995731	3	Deleterious	1	Neutral	0.801958	Disease	4	Possibly damaging	0.992	0	Neutral	5	Deleterious	0.55
9	140952560	G	A	19.4	0.366515	0.95929	0.658983	0.999364	3	Deleterious	1	Deleterious	0.507677	Disease	3	Benign	0.912	0.04	Non-neutral	0	Deleterious	0.51
20	2375989	C	T	24.3	0.338313	0.93136	0.573888	0.999195	3	Deleterious	1	Neutral	0.0514377	Disease	7	Possibly damaging	0.988	0.01	Neutral	2	Deleterious	0.72
5	174156225	C	A	16.12	0.35	0.98526	0.666236	0.996408	3	Deleterious	1	Deleterious	0.000388725	Neutral	2	Benign	1	0	Non-neutral	2	Deleterious	0.76
17	3392543	C	A	22.2	0.36	0.9877	0.547309	0.99629	2	Deleterious	1	Neutral	0.0290251	Disease	5	Benign	0.998	0	Non-neutral	0	Deleterious	0.87
14	23895242	A	G	26.6	0.31	0.98177	0.59043	0.998669	3	Deleterious	1	Deleterious	0.00568365	Neutral	2	Benign	0.306	0	Non-neutral	0	Deleterious	0.61
11	95532439	G	C	16.67	0.49	0.21752	0.724815	0.965632	2	Neutral	-1	Neutral	0.0888434	Neutral	3	Possibly damaging	0.936	0.13	Neutral	1	Neutral	0.6
14	23887522	C	T	22.4	0.34	0.97507	0.578056	0.999179	3	Deleterious	1	Deleterious	0.26517	Neutral	4	Benign	0.956	0	Neutral	5	Neutral	0.63
1	11853978	A	C	19.65	0.33	0.9571	0.65145	0.991717	4	Deleterious	0.0758416	Neutral	0.00210009	Disease	9	Benign	0.998	0	Non-neutral	5	Deleterious	0.87
14	76100017	G	A	25.2	0.69	0.95976	0.643519	0.999423	2	Deleterious	1	Deleterious	0.914061	Disease	4	Benign	0.3	0.05	Non-neutral	1	Neutral	0.6
1	198723433	T	C	28.5	0.51	0.98076	0.547309	0.998704	4	Deleterious	1	Neutral	0.00871083	Neutral	2	Benign	0.992	0	Non-neutral	1	Deleterious	0.76
3	10191489	G	A	29.4	0.29	0.92897	0.702456	0.99934	4	Deleterious	1	Neutral	0.00037517	Disease	4	Benign	1	0	Non-neutral	5	Deleterious	0.87
14	23891474	T	C	22	0.46	0.97266	0.59043	0.998929	3	Deleterious	1	Neutral	1.32519e-05	Disease	4	Possibly damaging	0.998	1	Neutral	5	Deleterious	0.55
19	13006833	G	A	18.99	0.33	0.9905	0.702456	0.997762	3	Deleterious	1	Neutral	6.07948e-05	Disease	3	Benign	1	0	Non-neutral	4	Deleterious	0.87
17	42992553	A	G	28	0.231147	0.99777	0.596394	0.998912	4	Deleterious	1	Neutral	3.09092e-05	Disease	6	Benign	1	0.01	Non-neutral	1	Deleterious	0.87
10	88466426	C	G	12.18	0.31	0.24054	0.574621	0.848681	3	Neutral	-1	Neutral	0.231284	Disease	1	Possibly damaging	0.422	0.16	Neutral	2	Neutral	0.63
3	38627291	C	T	34	0.42	0.97426	0.709663	0.999509	2	Deleterious	1	Neutral	0.792301	Disease	8	Benign	1	0	Non-neutral	5	Deleterious	0.76
18	21119411	G	A	34	0.36	0.9793	0.724815	0.999218	3	Deleterious	1	Deleterious	0.395483	Disease	8	Benign	0.998	0	Non-neutral	1	Deleterious	0.72
14	23893234	T	A	29.4	0.35	0.97823	0.59043	0.994559	3	Deleterious	1	Neutral	0.00665284	Neutral	2	Benign	0.744	0	Neutral	1	Deleterious	0.61
11	17416719	C	T	23.7	0.46	0.98962	0.685742	0.994869	3	Deleterious	1	Deleterious	0.626615	Disease	6	Benign	0.924	0.4	Non-neutral	3	Neutral	0.6
7	150671810	T	G	18.21	0.29	0.94629	0.851219	0.988988	4	Neutral	0.0514787	Neutral	0.244684	Disease	9	Benign	1	0	Non-neutral	3	Deleterious	0.76
3	10183758	T	C	22.6	0.29	0.96939	0.52208	0.998117	4	Deleterious	1	Neutral	0.000268653	Disease	6	Benign	1	0	Neutral	0	Deleterious	0.79
7	107314747	G	C	24.3	0.46	0.99377	0.573888	0.981542	3	Deleterious	0.0987638	Deleterious	0.766185	Disease	0	Benign	0.9	0.15	Non-neutral	0	Neutral	0.6
11	47361309	G	A	22.9	0.21	0.89613	0.576033	0.998695	3	Deleterious	0.111121	Deleterious	0.968846	Disease	3	Benign	0.742	0.04	Neutral	2	Deleterious	0.52
13	44458015	T	C	22.2	0.37	0.97237	0.667671	0.997822	2	Deleterious	1	Neutral	6.0481e-07	Disease	9	Benign	1	0	Non-neutral	5	Deleterious	0.87
14	23887552	G	T	22.4	0.42	0.99132	0.578056	0.995929	3	Deleterious	1	Deleterious	0.59986	Disease	4	Benign	0.794	0	Neutral	5	Deleterious	0.55
14	23899810	C	T	25.9	0.267147	0.9793	0.578056	0.998886	3	Deleterious	1	Deleterious	0.346816	Disease	0	Benign	0.994	0	Non-neutral	1	Deleterious	0.72
7	99711522	A	G	22	0.276492	0.99305	0.724815	0.997642	4	Deleterious	1	Neutral	0.00290652	Neutral	3	Benign	0.444	0	Neutral	1	Neutral	0.63
14	23896061	T	G	26.5	0.6	0.98531	0.59043	0.994139	3	Deleterious	1	Deleterious	0.984851	Neutral	5	Benign	0.044	0	Neutral	0	Neutral	0.63
1	172411104	A	G	21.6	0.36	0.98758	0.709663	0.999045	4	Deleterious	1	Neutral	0.00023562	Disease	4	Benign	1	0	Non-neutral	2	Deleterious	0.87
14	23884930	G	A	21.5	0.34	0.88434	0.547309	0.999194	3	Deleterious	0.145034	Neutral	0.0886902	Disease	6	Benign	1	0.02	Neutral	1	Deleterious	0.76
14	23894566	C	G	25	0.5	0.09592	0.59043	0.994413	3	Neutral	-0.188245	Deleterious	0.00960976	Disease	8	Benign	0.998	0.11	Neutral	0	Deleterious	0.51
18	21119429	C	T	23.9	0.26	0.96781	0.724815	0.99716	3	Deleterious	1	Deleterious	0.417778	Disease	3	Benign	0.572	0.17	Neutral	0	Neutral	0.65
15	72105907	G	T	16.05	0.57	0.99381	0.083675	0.871827	0.622787	Neutral	-0.0443971	Neutral	0.0888994	Disease	6	Benign	0.57	0	Neutral	2	Deleterious	0.72
14	23900992	T	C	20.8	0.18	0.95886	0.547309	0.997971	3	Deleterious	1	Deleterious	0.60648	Neutral	3	Benign	0.99	0	Neutral	5	Neutral	0.63
2	29443697	A	C	29.4	0.28	0.98991	0.547309	0.992438	4	Deleterious	0.15559	Neutral	0.345475	Disease	4	Possibly damaging	1	0	Neutral	0	Deleterious	0.61
12	22059075	A	G	23	0.56	0.91415	0.547309	0.99061	3	Neutral	0.0337744	Deleterious	0.317141	Disease	7	Benign	0.992	0.13	Non-neutral	0	Neutral	0.6
7	151269771	G	A	26.9	0.29	0.99345	0.658983	0.998174	4	Deleterious	1	Neutral	0.0695802	Disease	7	Benign	0.838	0	Neutral	0	Deleterious	0.61
2	99778712	C	G	18.2	0.2	0.89634	0.658983	0.998708	3	Deleterious	0.111121	Neutral	3.76676e-06	Disease	6	Benign	1	0	Non-neutral	4	Deleterious	0.87
12	112888166	A	G	31	0.54	0.99056	0.724815	0.997691	4	Deleterious	1	Deleterious	6.7608e-05	Disease	6	Benign	0.64	0	Neutral	0	Deleterious	0.61
17	42992565	A	G	27.8	0.39	0.99777	0.600433	0.998965	4	Deleterious	1	Neutral	0.000401481	Disease	8	Benign	1	0	Non-neutral	2	Deleterious	0.87
11	47372154	G	A	7.806	0.26	0.03213	0.578056	0.695138	2	Neutral	-1	Deleterious	0.681457	Neutral	6	Benign	0.996	0.25	Neutral	2	Neutral	0.75
7	31010785	T	C	16.11	0.61	0.91902	0.48864	0.998762	2	Deleterious	1	Neutral	1.49261e-05	Disease	4	Possibly damaging	0.97	0	Non-neutral	6	Deleterious	0.87
9	35685739	C	A	22.1	0.61	0.94568	0.702456	0.994739	2	Deleterious	1	Deleterious	0.152226	Disease	5	Benign	0.8	0	Neutral	3	Deleterious	0.61
14	23894121	C	G	24.7	0.6	0.97906	0.577349	0.998479	3	Deleterious	1	Deleterious	0.171782	Neutral	6	Benign	0.714	0	Neutral	4	Neutral	0.63
21	47551914	C	A	18.7	0.12	0.95952	0.723109	0.997256	3	Deleterious	1	Deleterious	0.708529	Disease	9	Benign	0.918	0.23	Non-neutral	1	Neutral	0.6
14	23897755	A	G	25.4	0.17	0.97925	0.59043	0.993781	3	Deleterious	1	Deleterious	0.0183945	Disease	8	Benign	0.994	0	Neutral	0	Deleterious	0.61
21	37769727	A	G	25.2	0.49	0.98284	0.709663	0.997887	3	Deleterious	1	Deleterious	0.616455	Neutral	4	Benign	0.736	0.01	Neutral	5	Neutral	0.68
2	241723208	A	T	26.2	0.37	0.83964	0.702456	0.996521	2	Neutral	0.049789	Neutral	0.000142773	Disease	7	Benign	1	0	Non-neutral	3	Deleterious	0.87
14	23889143	C	T	22.2	0.45	0.94092	0.578056	0.998947	3	Deleterious	1	Deleterious	0.837016	Neutral	1	Benign	0.89	0	Neutral	7	Neutral	0.63
7	2984162	C	T	21.5	0.36	0.95347	0.709663	0.998278	3	Deleterious	1	Deleterious	0.183003	Disease	5	Possibly damaging	0.956	0	Non-neutral	1	Deleterious	0.72
21	47535924	G	A	27.6	0.19	0.95413	0.723109	0.996802	3	Deleterious	1	Neutral	3.58101e-05	Disease	6	Benign	1	0	Neutral	0	Deleterious	0.79
17	78086719	G	C	29.2	0.261501	0.99815	0.774882	0.994672	3	Deleterious	1	Neutral	0.000586231	Disease	6	Benign	1	0	Non-neutral	5	Deleterious	0.87
11	68696708	T	G	24.9	0.62	0.98673	0.743671	0.995181	2	Deleterious	1	Neutral	0.001473	Disease	6	Benign	0.996	0	Non-neutral	2	Deleterious	0.87
12	111350944	G	A	11.7	0.21	0.75069	0.547309	0.998259	1	Neutral	0.0590624	Neutral	0.00309385	Disease	8	Benign	0.99	0	Non-neutral	0	Deleterious	0.87
1	45798840	A	T	22	0.61	0.99385	0.702456	0.99625	3	Deleterious	1	Neutral	4.15551e-07	Disease	8	Benign	1	0	Non-neutral	5	Deleterious	0.87
17	78084744	T	C	25.9	0.27	0.99068	0.723109	0.992506	3	Deleterious	0.157796	Deleterious	0.214573	Disease	8	Benign	1	0	Non-neutral	3	Deleterious	0.76
5	149921213	G	A	14.98	0.41	0.99053	0.697927	0.997778	3	Deleterious	1	Neutral	0.00513997	Disease	6	Benign	1	0	Non-neutral	4	Deleterious	0.87
21	47551964	G	A	18.97	0.17	0.13175	0.723109	0.982436	2	Neutral	-1	Deleterious	0.753127	Neutral	5	Benign	0.252	0.17	Neutral	2	Neutral	0.83
19	42490329	G	T	26.2	0.61	0.99216	0.723109	0.994447	3	Deleterious	1	Neutral	0.0407244	Disease	5	Benign	1	0	Non-neutral	2	Deleterious	0.87
12	7848093	C	G	18.1	0.42	0.78947	0.78367	0.988279	2	Neutral	-1	Deleterious	0.815981	Neutral	2	Benign	0.892	0.01	Neutral	3	Neutral	0.65
19	42474646	G	T	25.3	0.17	0.97901	0.709663	0.994991	3	Deleterious	1	Neutral	0.0219249	Neutral	5	Benign	0.998	0	Neutral	5	Deleterious	0.61
3	57140161	G	A	26.2	0.38	0.98925	0.675528	0.996299	2	Deleterious	1	Neutral	0.00128081	Neutral	4	Benign	0.434	0.02	Neutral	3	Neutral	0.63
12	111353547	G	T	17.02	0.35	0.1067	0.602189	0.988259	1	Neutral	-1	Deleterious	0.814133	Neutral	8	Benign	0.99	0.12	Neutral	6	Neutral	0.74
1	156100499	A	C	17.44	0.28	0.91085	0.779548	0.996989	4	Deleterious	1	Deleterious	0.0234955	Disease	0	Benign	0.998	0	Non-neutral	1	Deleterious	0.87
6	49426900	C	T	22.4	0.64	0.98029	0.709663	0.999452	3	Deleterious	1	Neutral	0.00211702	Disease	8	Benign	1	0	Non-neutral	4	Deleterious	0.87
8	94792845	C	G	26.4	0.65	0.99738	0.658983	0.99503	3	Deleterious	1	Deleterious	0.161105	Neutral	2	Benign	0.852	0	Non-neutral	0	Neutral	0.6
14	23887465	A	G	22.2	0.41	0.98355	0.578056	0.998667	3	Deleterious	1	Deleterious	0.744212	Disease	4	Possibly damaging	0.808	0	Neutral	3	Deleterious	0.55
19	42474557	C	T	26.7	0.13	0.95499	0.709663	0.999263	3	Deleterious	1	Neutral	1	Neutral	9	Benign	0.992	0	Neutral	1	Neutral	0.63
12	25398218	G	C	31	0.54	0.99108	0.743671	0.998517	4	Deleterious	1	Deleterious	0.0004268	Disease	5	Benign	1	0	Non-neutral	3	Deleterious	0.87
17	48267947	C	T	29.7	0.33	0.95456	0.643519	0.994889	4	Deleterious	1	Neutral	2.56887e-06	Disease	7	Benign	0.98	0	Non-neutral	5	Deleterious	0.87
12	6442643	C	G	15.25	0.45	0.07094	0.702456	0.9909	2	Neutral	-1	Deleterious	0.00221321	Disease	7	Possibly damaging	0.992	0.03	Non-neutral	0	Deleterious	0.87
19	13346507	C	T	26.3	0.48	0.98887	0.709663	0.999214	3	Deleterious	1	Deleterious	0.407495	Neutral	0	Benign	1	0.15	Non-neutral	4	Neutral	0.61
19	42486180	C	A	33	0.4	0.97236	0.723109	0.997759	3	Deleterious	1	Neutral	0.00076011	Disease	7	Benign	1	0	Non-neutral	1	Deleterious	0.87
7	6048649	A	G	18.7	0.46	0.9619	0.519653	0.972658	4	Neutral	-0.0111574	Neutral	0.101641	Neutral	7	Possibly damaging	0.962	0	Neutral	1	Neutral	0.6
8	22051687	G	T	23.4	0.54	0.99789	0.060301	0.995562	3	Deleterious	1	Deleterious	0.904954	Disease	2	Benign	0.986	0	Neutral	4	Neutral	0.6
14	23898280	C	T	23.3	0.25	0.91704	0.59043	0.998992	3	Deleterious	1	Neutral	0.0108982	Neutral	1	Benign	0.666	0.03	Neutral	7	Neutral	0.6
4	159606289	G	T	34	0.59	0.99208	0.709663	0.998678	4	Deleterious	1	Neutral	0.406058	Disease	8	Possibly damaging	1	0	Non-neutral	2	Deleterious	0.72
11	6412770	T	C	21.8	0.44	0.96884	0.61531	0.996867	3	Deleterious	1	Neutral	0.000838681	Disease	8	Benign	1	0.01	Non-neutral	6	Deleterious	0.87
19	42474640	T	A	27.1	0.19	0.95958	0.709663	0.994322	3	Deleterious	1	Neutral	0.0645594	Neutral	3	Benign	0.998	0	Non-neutral	2	Deleterious	0.76
1	94508323	G	A	35	0.59	0.99122	0.547309	0.999364	3	Deleterious	1	Deleterious	0.000151656	Disease	6	Possibly damaging	1	0	Neutral	0	Deleterious	0.76
2	26507776	C	T	33	0.58	0.99181	0.724815	0.996627	3	Deleterious	1	Neutral	0.0573263	Disease	4	Benign	0.998	0.04	Neutral	0	Deleterious	0.61
16	70289666	T	C	21	0.57	0.91863	0.697927	0.998432	3	Deleterious	1	Neutral	7.65724e-05	Disease	7	Benign	1	0	Non-neutral	4	Deleterious	0.87
17	7574017	C	T	24.1	0.59	0.68824	0.724815	0.998763	3	Neutral	0.0442884	Neutral	0.768635	Disease	3	Benign	0.92	0.04	Neutral	3	Neutral	0.6
9	32488882	C	A	26.2	0.35	0.83011	0.670488	0.98803	4	Neutral	-1	Deleterious	0.229301	Disease	5	Benign	0.998	0.06	Non-neutral	2	Deleterious	0.61
2	163128887	C	T	35	0.314893	0.98893	0.618467	0.999566	4	Deleterious	1	Neutral	0.000120566	Disease	9	Benign	1	0	Non-neutral	6	Deleterious	0.87
14	23894944	A	T	27.8	0.52	0.98577	0.59043	0.995842	3	Deleterious	1	Neutral	0.0010133	Disease	6	Possibly damaging	0.942	0	Neutral	0	Deleterious	0.76
18	29122786	G	A	17.07	0.383507	0.98598	0.724815	0.999123	2	Deleterious	1	Deleterious	0.471774	Disease	1	Benign	0.164	0.04	Non-neutral	0	Neutral	0.6
14	23894626	A	C	26.3	0.44	0.99598	0.59043	0.997219	3	Deleterious	1	Neutral	0.000824272	Disease	3	Possibly damaging	0.86	0	Non-neutral	1	Deleterious	0.87
12	103240716	G	A	29.4	0.36	0.99664	0.653264	0.998898	3	Deleterious	1	Neutral	0.186909	Disease	6	Possibly damaging	1	0.02	Neutral	0	Deleterious	0.61
14	23898255	A	C	25.9	0.33	0.98929	0.59043	0.986899	3	Deleterious	0.146457	Neutral	4.49865e-07	Disease	7	Benign	0.876	0.46	Non-neutral	1	Deleterious	0.72
10	18827117	C	A	17.7	0.29	0.86385	0.608884	0.995222	2	Neutral	0.0195342	Neutral	0.00137895	Disease	8	Benign	1	0	Non-neutral	2	Deleterious	0.76
1	11856279	C	A	31	0.3	0.96292	0.724815	0.997701	4	Deleterious	1	Neutral	3.61258e-06	Disease	7	Benign	1	0	Non-neutral	4	Deleterious	0.87
2	128178957	C	T	17.9	0.38	0.86979	0.616487	0.999203	3	Deleterious	0.145034	Deleterious	0.258973	Disease	9	Benign	1	0	Non-neutral	3	Deleterious	0.76
14	23889434	C	T	20.7	0.58	0.99131	0.578056	0.999223	3	Deleterious	1	Deleterious	0.938858	Neutral	7	Possibly damaging	0.934	0	Neutral	3	Neutral	0.6
14	88452887	C	T	29.3	0.276935	0.95786	0.709663	0.999276	2	Deleterious	1	Deleterious	0.187447	Disease	1	Benign	1	0	Non-neutral	3	Deleterious	0.76
12	25380283	C	T	22.3	0.38	0.97947	0.709663	0.998915	4	Deleterious	1	Deleterious	0.00429406	Disease	7	Benign	0.27	0.02	Neutral	3	Deleterious	0.51
3	129202389	G	T	25.4	0.41	0.98169	0.698795	0.996811	3	Deleterious	1	Neutral	0.00271653	Disease	6	Benign	0.724	0.01	Non-neutral	1	Deleterious	0.87
12	33021952	A	G	25.4	0.54	0.90383	0.743671	0.998655	3	Deleterious	1	Neutral	4.73449e-07	Disease	8	Possibly damaging	1	0.22	Non-neutral	3	Deleterious	0.72
17	42988614	C	G	21.7	0.33	0.98836	0.666236	0.99769	4	Deleterious	1	Deleterious	0.193819	Disease	5	Benign	1	0	Non-neutral	1	Deleterious	0.76
19	42486254	C	A	32	0.29	0.97236	0.723109	0.993106	3	Deleterious	1	Deleterious	0.176708	Disease	5	Benign	0.982	0	Non-neutral	2	Deleterious	0.72
5	149922489	G	T	22.3	0.36	0.99944	0.702456	0.999003	3	Deleterious	1	Neutral	0.000268844	Disease	3	Possibly damaging	1	0	Non-neutral	1	Deleterious	0.87
7	107342443	G	C	25.1	0.54	0.94952	0.573888	0.996802	3	Deleterious	1	Neutral	0.0445017	Disease	3	Benign	0.846	0	Neutral	2	Deleterious	0.55
7	94039777	G	A	33	0.4	0.97756	0.724815	0.998306	4	Deleterious	1	Neutral	2.62725e-07	Disease	7	Benign	1	0	Non-neutral	1	Deleterious	0.87
1	201333469	C	T	33	0.23	0.96151	0.709663	0.999521	3	Deleterious	1	Neutral	0.10383	Disease	4	Benign	1	0.04	Non-neutral	0	Deleterious	0.72
14	23893357	T	C	24.2	0.23	0.99311	0.59043	0.99906	3	Deleterious	1	Neutral	0.364463	Disease	7	Benign	0.984	0.01	Non-neutral	0	Deleterious	0.55
18	21113459	G	T	22.1	0.39	0.98215	0.724815	0.993856	3	Deleterious	1	Neutral	0.000268155	Disease	9	Possibly damaging	1	0	Non-neutral	5	Deleterious	0.87
9	75406830	T	A	24.6	0.62	0.99803	0.618467	0.97942	3	Deleterious	0.0913187	Neutral	0.00012866	Disease	4	Possibly damaging	0.44	0	Non-neutral	3	Deleterious	0.76
17	29554272	T	C	18.19	0.64	0.98769	0.80507	0.999101	4	Deleterious	1	Neutral	0.000423091	Disease	7	Benign	1	0	Non-neutral	0	Deleterious	0.87
7	150648898	C	G	29.3	0.22	0.97557	0.723109	0.996954	4	Deleterious	1	Deleterious	0.000111184	Disease	7	Possibly damaging	1	0	Non-neutral	5	Deleterious	0.87
11	6415746	G	A	20.9	0.267559	0.99491	0.576033	0.999512	3	Deleterious	1	Deleterious	0.931297	Neutral	7	Benign	0.876	0	Neutral	5	Neutral	0.6
1	201332480	C	A	29.2	0.44	0.97802	0.709663	0.997112	3	Deleterious	1	Neutral	0.0056395	Disease	2	Possibly damaging	0.996	0.01	Neutral	4	Deleterious	0.65
15	72668312	A	G	20.8	0.57	0.94851	0.52208	0.969579	3	Neutral	-0.0355573	Neutral	0.0952704	Neutral	6	Benign	0.996	0	Neutral	1	Neutral	0.6
3	48610480	C	T	34	0.6	0.98622	0.645312	0.985373	3	Deleterious	0.125412	Deleterious	0.0656051	Disease	7	Benign	1	0	Non-neutral	4	Deleterious	0.87
10	102750227	G	A	20.5	0.19295	0.83159	0.702456	0.98449	3	Neutral	-1	Deleterious	0.966696	Neutral	4	Benign	0.952	0.11	Neutral	6	Neutral	0.74
6	43014321	C	T	22.3	0.29	0.9626	0.643519	0.998983	2	Deleterious	1	Deleterious	0.372253	Disease	6	Possibly damaging	1	0	Non-neutral	2	Deleterious	0.72
2	204735407	C	T	31	0.4	0.95597	0.657636	0.999133	2	Deleterious	1	Neutral	1.26775e-05	Disease	1	Benign	1	0	Non-neutral	4	Deleterious	0.87
17	7577559	G	A	26.1	0.43	0.93983	0.724815	0.997229	3	Deleterious	1	Deleterious	0.00049121	Disease	9	Benign	1	0	Non-neutral	5	Deleterious	0.87
9	131094462	C	G	34	0.54	0.93083	0.643519	0.998982	3	Deleterious	1	Neutral	0.00942696	Disease	3	Possibly damaging	0.992	0	Non-neutral	0	Deleterious	0.87
12	112888156	A	G	26.9	0.43	0.99344	0.724815	0.998117	4	Deleterious	1	Deleterious	4.74984e-06	Disease	3	Possibly damaging	0.996	0.01	Non-neutral	3	Deleterious	0.87
2	48030612	C	T	22.2	0.44	0.91512	0.702456	0.999291	3	Deleterious	1	Neutral	0.0602288	Disease	7	Possibly damaging	1	0.02	Neutral	0	Deleterious	0.76
1	110171314	G	A	20.8	0.45	0.97935	0.723133	0.999511	3	Deleterious	1	Neutral	0.00674345	Disease	9	Possibly damaging	0.998	0	Non-neutral	4	Deleterious	0.87
19	13008639	G	A	22.5	0.5	0.98705	0.724815	0.999497	3	Deleterious	1	Deleterious	0.300731	Disease	8	Benign	1	0	Non-neutral	4	Deleterious	0.76
1	184023870	T	G	32	0.4	0.90521	0.743671	0.979483	2	Neutral	-0.0337511	Neutral	3.29796e-05	Disease	6	Possibly damaging	1	0	Non-neutral	5	Deleterious	0.87
3	120369690	G	A	28.3	0.59	0.99038	0.602189	0.998893	3	Deleterious	1	Neutral	0.0315375	Disease	6	Benign	0.986	0.09	Neutral	1	Deleterious	0.51
3	33093388	C	T	34	0.37	0.99272	0.724815	0.99914	3	Deleterious	1	Deleterious	0.208845	Disease	4	Possibly damaging	0.978	0	Non-neutral	2	Deleterious	0.72
14	23896871	G	A	24.9	0.49	0.99344	0.563428	0.998112	3	Deleterious	1	Neutral	0.0235604	Disease	4	Benign	0.842	0	Neutral	0	Deleterious	0.76
14	23898240	T	C	22.5	0.23	0.99279	0.59043	0.998739	3	Deleterious	1	Neutral	0.000381061	Disease	7	Benign	0.952	0	Non-neutral	1	Deleterious	0.87
7	56088803	C	T	27.2	0.47	0.98854	0.702456	0.999188	2	Deleterious	1	Neutral	0.000183379	Disease	6	Benign	1	0	Non-neutral	0	Deleterious	0.87
4	6304014	G	A	27.7	0.29	0.99783	0.724815	0.998029	3	Deleterious	1	Deleterious	0.0283355	Disease	5	Benign	1	0.02	Non-neutral	4	Deleterious	0.87
2	27668796	A	C	10.29	0.56	0.68629	0.643519	0.464704	2	Neutral	-1	Deleterious	0.998845	Neutral	9	Benign	0.994	1	Neutral	7	Neutral	0.74
10	69902729	C	T	19.61	0.45	0.86554	0.547309	0.998445	2	Deleterious	0.104226	Neutral	0.00514736	Disease	4	Benign	0.708	0	Non-neutral	2	Deleterious	0.72
7	151257642	T	G	26.3	0.44	0.98978	0.709663	0.995684	4	Deleterious	1	Neutral	0.0002126	Disease	5	Benign	1	0	Non-neutral	3	Deleterious	0.87
17	7578406	C	T	25.1	0.24	0.98946	0.697927	0.999428	3	Deleterious	1	Deleterious	0.0125873	Disease	9	Possibly damaging	0.156	0	Non-neutral	2	Deleterious	0.72
6	10626656	A	G	16.22	0.52	0.97154	0.724815	0.997449	3	Deleterious	1	Deleterious	0.390428	Disease	9	Benign	1	0	Neutral	2	Deleterious	0.61
14	23895022	C	T	27.6	0.19	0.83061	0.59043	0.99931	3	Deleterious	0.145034	Neutral	0.821485	Disease	7	Benign	0.998	0	Neutral	6	Deleterious	0.61
9	131708136	G	T	20.1	0.5	0.99449	0.643519	0.992312	4	Deleterious	0.157796	Neutral	0.00250761	Neutral	5	Possibly damaging	0.916	0.03	Neutral	1	Deleterious	0.55
17	41258473	C	T	24.5	0.52	0.96417	0.658983	0.995054	4	Deleterious	1	Deleterious	0.0445162	Neutral	2	Benign	0.998	0.03	Neutral	1	Neutral	0.6
10	88679003	G	A	26.2	0.48	0.99137	0.724815	0.998528	4	Deleterious	1	Neutral	0.00161878	Disease	8	Benign	1	0	Non-neutral	4	Deleterious	0.87
14	105695169	G	A	28.6	0.201701	0.97961	0.570548	0.999038	4	Deleterious	1	Neutral	0.000129744	Disease	8	Benign	1	0	Non-neutral	3	Deleterious	0.87
2	191161562	G	A	27.9	0.38	0.82556	0.709663	0.999074	3	Deleterious	0.137338	Deleterious	0.147046	Neutral	3	Benign	0.982	0	Neutral	1	Deleterious	0.51
1	236911044	C	T	26.7	0.53	0.96508	0.658983	0.998971	4	Deleterious	1	Neutral	0.00584572	Neutral	8	Benign	0.99	0.02	Neutral	5	Neutral	0.6
11	64577579	C	T	19.99	0.55	0.94862	0.594344	0.994634	3	Deleterious	1	Neutral	0.0498109	Neutral	7	Benign	0.2	0	Non-neutral	0	Neutral	0.6
15	91292703	G	A	8.102	0.51	0.06983	0.724815	0.957872	3	Neutral	-1	Neutral	0.00932096	Neutral	4	Benign	0.928	0.08	Non-neutral	1	Neutral	0.6
1	11856274	A	C	26.5	0.32	0.96917	0.724815	0.990661	4	Deleterious	0.0995269	Neutral	0.000693347	Disease	3	Benign	0.814	0.02	Non-neutral	0	Deleterious	0.65
2	241728663	G	A	33	0.2	0.99624	0.643519	0.999224	2	Deleterious	1	Neutral	0.0279736	Disease	6	Possibly damaging	1	0	Non-neutral	3	Deleterious	0.87
2	166895938	G	C	17.06	0.2	0.95669	0.547309	0.99886	3	Deleterious	1	Deleterious	0.00212899	Disease	8	Benign	0.994	0	Non-neutral	4	Deleterious	0.76
3	10183769	A	G	22.7	0.28	0.97833	0.52208	0.997428	4	Deleterious	1	Neutral	0.0706719	Neutral	0	Possibly damaging	0.994	0	Neutral	1	Deleterious	0.61
9	101983974	A	C	17.3	0.51	0.88331	0.52208	0.993815	2	Neutral	0.0195342	Deleterious	0.101665	Disease	9	Possibly damaging	1	0	Non-neutral	1	Deleterious	0.76
19	50365445	C	A	18.78	0.42	0.90114	0.643519	0.994779	4	Deleterious	1	Neutral	0.00381637	Disease	4	Benign	1	0	Non-neutral	4	Deleterious	0.87
1	201332498	T	C	23.5	0.36	0.95821	0.709663	0.996767	3	Deleterious	1	Neutral	8.51635e-05	Neutral	3	Possibly damaging	0.894	0	Neutral	0	Deleterious	0.61
10	50690894	G	A	35	0.35	0.99294	0.653264	0.999157	3	Deleterious	1	Neutral	0.00572681	Disease	6	Benign	1	0	Non-neutral	2	Deleterious	0.87
14	23887495	T	C	22.2	0.4	0.97306	0.578056	0.997377	3	Deleterious	1	Deleterious	0.106681	Disease	2	Benign	0.912	0	Neutral	1	Deleterious	0.61
11	47359032	C	G	20.2	0.63	0.95043	0.578056	0.998309	3	Deleterious	1	Deleterious	0.821924	Disease	2	Benign	0.602	0.01	Non-neutral	2	Deleterious	0.52
17	59937223	G	C	24.1	0.65	0.98821	0.724815	0.947664	4	Neutral	-0.00393121	Deleterious	4.95162e-05	Disease	3	Possibly damaging	1	0.16	Non-neutral	2	Deleterious	0.72
7	150671885	G	C	15.25	0.37	0.95083	0.619478	0.985952	4	Neutral	0.0497081	Neutral	0.0968271	Disease	10	Benign	0.998	0	Neutral	2	Deleterious	0.76
13	20763602	G	T	14.4	0.43	0.983	0.61531	0.996002	2	Deleterious	1	Deleterious	2.50848e-06	Disease	9	Possibly damaging	0.986	0	Non-neutral	3	Deleterious	0.87
3	10183725	C	T	18.78	0.37	0.98249	0.52208	0.998788	4	Deleterious	1	Neutral	3.94794e-06	Disease	4	Benign	1	0.08	Non-neutral	1	Deleterious	0.76
19	13002779	C	T	22.7	0.22	0.84188	0.672317	0.999377	3	Deleterious	0.145034	Neutral	0.0480176	Disease	0	Benign	0.998	0	Non-neutral	0	Deleterious	0.87
1	201330414	T	A	28.6	0.3	0.99229	0.723109	0.995984	3	Deleterious	1	Neutral	0.0002089	Disease	6	Benign	1	0	Non-neutral	1	Deleterious	0.87
2	27703928	A	G	31	0.56	0.98833	0.65145	0.998978	3	Deleterious	1	Neutral	0.000103773	Disease	3	Benign	0.996	0	Non-neutral	1	Deleterious	0.87
14	23894085	G	A	28.6	0.48	0.45472	0.59043	0.999179	3	Neutral	0.00265527	Neutral	0.0894962	Disease	4	Benign	0.996	0	Neutral	0	Deleterious	0.76
14	23886782	A	G	22.1	0.41	0.98848	0.576033	0.998709	3	Deleterious	1	Deleterious	0.831295	Disease	8	Benign	0.97	0	Neutral	1	Deleterious	0.61
1	201334763	G	A	29.4	0.42	0.99652	0.709663	0.998469	3	Deleterious	1	Neutral	0.00103012	Disease	7	Benign	1	0.19	Neutral	0	Deleterious	0.61
22	17669232	T	C	14.07	0.2	0.87321	0.691618	0.996128	3	Neutral	0.0264926	Neutral	0.000481665	Disease	9	Benign	0.832	0	Neutral	0	Deleterious	0.61
1	201334741	A	C	23.1	0.19	0.96884	0.709663	0.997147	2	Deleterious	1	Neutral	0.0194287	Disease	6	Benign	0.84	0.07	Neutral	5	Neutral	0.6
19	42489242	A	G	26	0.45	0.97897	0.723109	0.998314	3	Deleterious	1	Deleterious	0.033797	Disease	6	Benign	0.996	0	Neutral	0	Deleterious	0.76
1	11854838	T	C	23.9	0.35	0.94546	0.679469	0.998391	4	Deleterious	1	Deleterious	0.17695	Neutral	3	Benign	0.904	0.04	Neutral	1	Neutral	0.65
7	107338528	T	G	32	0.69	0.98978	0.573888	0.993848	3	Deleterious	1	Deleterious	0.973119	Disease	1	Possibly damaging	0.916	0	Neutral	1	Deleterious	0.55
11	119148891	T	A	25.9	0.344786	0.99108	0.724815	0.972963	4	Neutral	0.0643685	Neutral	7.5862e-05	Disease	8	Benign	1	0	Non-neutral	3	Deleterious	0.87
10	89692907	A	T	25.3	0.65	0.98052	0.709663	0.997111	3	Deleterious	1	Deleterious	0.999374	Disease	1	Benign	0.952	0	Neutral	4	Neutral	0.6
2	219679346	C	T	22.4	0.46	0.98569	0.658983	0.99916	3	Deleterious	1	Neutral	2.29435e-05	Disease	8	Benign	1	0	Non-neutral	3	Deleterious	0.87
14	23901922	C	T	18.3	0.37	0.95473	0.547309	0.999448	3	Deleterious	1	Deleterious	0.161296	Disease	5	Benign	0.37	0	Neutral	1	Neutral	0.63
9	36246258	C	T	22	0.33	0.99702	0.643519	0.999537	3	Deleterious	1	Deleterious	0.210391	Disease	4	Possibly damaging	0.984	0.24	Non-neutral	0	Deleterious	0.55
5	149435675	G	A	22.1	0.56	0.96934	0.446627	0.999296	2	Deleterious	1	Neutral	0.00555309	Disease	6	Benign	1	0	Non-neutral	2	Deleterious	0.87
14	23900675	T	A	25	0.29	0.98747	0.547309	0.977482	3	Deleterious	0.0865719	Neutral	0.0319413	Disease	4	Possibly damaging	1	0	Neutral	0	Deleterious	0.76
14	23899804	A	T	23.2	0.24	0.1679	0.578056	0.965027	3	Neutral	-1	Deleterious	0.326536	Neutral	0	Benign	0.998	0	Neutral	1	Neutral	0.63
19	42479781	C	A	33	0.35	0.9757	0.724815	0.997006	3	Deleterious	1	Neutral	0.000478156	Disease	8	Benign	1	0	Non-neutral	2	Deleterious	0.87
3	8787374	G	T	22.3	0.46	0.98491	0.547309	0.998237	3	Deleterious	1	Neutral	0.00119797	Disease	5	Benign	1	0	Non-neutral	0	Deleterious	0.72
19	42474688	A	G	27.3	0.18	0.99445	0.709663	0.99903	3	Deleterious	1	Neutral	0.00896631	Disease	7	Benign	1	0	Neutral	0	Deleterious	0.76
15	63353940	A	G	22	0.58	0.96603	0.702456	0.997799	4	Deleterious	1	Neutral	1.78672e-05	Neutral	1	Benign	0.996	0	Neutral	5	Deleterious	0.51
14	94847262	T	A	24.2	0.39	0.98481	0.547309	0.991257	3	Deleterious	0.141859	Neutral	0.144694	Disease	2	Possibly damaging	1	0	Neutral	0	Deleterious	0.61
17	7125312	G	A	22.5	0.53	0.9741	0.643519	0.999251	3	Deleterious	1	Neutral	4.62e-07	Disease	4	Benign	1	0	Non-neutral	4	Deleterious	0.87
9	136512976	G	A	28	0.16	0.99215	0.527494	0.998868	3	Deleterious	1	Deleterious	0.000331643	Disease	8	Benign	1	0	Non-neutral	5	Deleterious	0.87
16	79633639	G	A	18.83	0.4	0.78537	0.64067	0.99654	4	Neutral	0.0260546	Neutral	0.0253094	Disease	2	Benign	0.776	0	Non-neutral	0	Deleterious	0.65
15	90245257	T	C	8.889	0.36	0.39289	0.547309	0.992873	2	Neutral	-0.132938	Neutral	0.0122856	Neutral	2	Benign	0.956	0	Non-neutral	2	Deleterious	0.61
14	23897716	A	G	27	0.14	0.98799	0.59043	0.998223	3	Deleterious	1	Neutral	0.00479493	Disease	8	Benign	0.666	0	Neutral	0	Deleterious	0.76
14	23893352	C	T	33	0.36	0.9952	0.59043	0.999251	3	Deleterious	1	Deleterious	0.952618	Neutral	4	Benign	0.784	0	Neutral	5	Neutral	0.63
11	102824903	A	C	31	0.31	0.99368	0.547309	0.978921	3	Deleterious	0.0913187	Neutral	9.11441e-05	Disease	7	Benign	1	0	Non-neutral	5	Deleterious	0.87
16	56544797	C	T	33	0.59	0.99321	0.659464	0.999185	3	Deleterious	1	Deleterious	0.398321	Neutral	2	Possibly damaging	0.526	0.05	Non-neutral	0	Neutral	0.6
16	28497938	C	T	33	0.54	0.97499	0.709663	0.998148	3	Deleterious	1	Neutral	2.17651e-06	Disease	8	Benign	1	0	Non-neutral	5	Deleterious	0.87
11	47362764	G	A	19.02	0.18	0.97733	0.578056	0.999224	3	Deleterious	1	Deleterious	0.41241	Disease	0	Benign	0.106	0.02	Neutral	3	Neutral	0.65
15	35082635	A	G	19.97	0.28	0.99455	0.643519	0.995712	4	Deleterious	1	Deleterious	0.237746	Disease	5	Benign	1	0	Non-neutral	1	Deleterious	0.76
13	52549102	C	A	26.5	0.74	0.98342	0.658983	0.996951	2	Deleterious	1	Neutral	7.95765e-06	Disease	8	Benign	1	0	Non-neutral	1	Deleterious	0.87
16	57775655	G	T	18.7	0.33	0.98176	0.570548	0.997054	3	Deleterious	1	Neutral	0.0814892	Neutral	1	Benign	0.744	0	Non-neutral	4	Deleterious	0.76
21	47402578	A	C	19.25	0.22	0.98516	0.594344	0.995213	3	Deleterious	1	Neutral	0.0777992	Disease	7	Benign	1	0.69	Non-neutral	5	Deleterious	0.72
11	47359273	G	A	17.47	0.3	0.96756	0.578056	0.99902	3	Deleterious	1	Deleterious	0.116302	Neutral	0	Benign	0.384	0.03	Non-neutral	0	Neutral	0.63
5	118813129	C	G	29.8	0.52	0.9894	0.743671	0.992761	2	Deleterious	0.15559	Neutral	0.00824855	Disease	5	Benign	1	0	Non-neutral	4	Deleterious	0.87
12	111353575	T	C	26.8	0.43	0.96982	0.602189	0.997839	2	Deleterious	1	Deleterious	0.456502	Disease	4	Benign	0.924	0	Neutral	5	Neutral	0.6
11	78239936	G	A	22.2	0.79	0.95366	0.709663	0.998354	2	Deleterious	1	Deleterious	0.196008	Disease	7	Possibly damaging	0.746	0.01	Neutral	0	Deleterious	0.61
11	47361291	C	T	26.7	0.35	0.20642	0.576033	0.998865	3	Neutral	-0.0668553	Deleterious	0.290548	Neutral	4	Benign	0.7	0.01	Non-neutral	1	Neutral	0.6
2	241715280	G	A	28.1	0.37	0.77778	0.702456	0.997361	2	Neutral	0.03965	Neutral	0.00165178	Disease	4	Benign	1	0	Non-neutral	2	Deleterious	0.87
1	201331147	C	T	17.62	0.34	0.84876	0.779548	0.996306	3	Neutral	0.0376685	Deleterious	0.40238	Neutral	4	Benign	0.662	0.2	Neutral	1	Neutral	0.74
2	161051887	G	T	27.6	0.32	0.99356	0.573888	0.997351	4	Deleterious	1	Neutral	0.00720705	Disease	9	Benign	0.91	0	Non-neutral	3	Deleterious	0.87
14	23893250	C	T	34	0.29	0.97913	0.59043	0.999412	3	Deleterious	1	Neutral	0.854496	Neutral	0	Possibly damaging	0.994	0	Neutral	1	Deleterious	0.51
19	1221993	T	G	19.86	0.18	0.96977	0.635938	0.993995	3	Deleterious	1	Deleterious	0.220807	Disease	0	Benign	0.998	0	Non-neutral	1	Deleterious	0.72
12	25362830	A	T	14.4	0.43	0.99479	0.709663	0.989518	4	Deleterious	0.157796	Neutral	0.0189396	Disease	5	Benign	1	0	Non-neutral	2	Deleterious	0.87
11	76890902	G	A	33	0.33201	0.99399	0.602189	0.999517	2	Deleterious	1	Deleterious	0.736456	Disease	5	Benign	0.98	0	Non-neutral	1	Deleterious	0.72
14	23895272	A	G	31	0.51	0.98137	0.59043	0.999014	3	Deleterious	1	Neutral	0.00162952	Disease	8	Benign	0.97	0	Non-neutral	1	Deleterious	0.87
19	42471871	G	T	28.6	0.58	0.9822	0.709663	0.998289	3	Deleterious	1	Neutral	0.000698194	Disease	8	Benign	0.778	0	Non-neutral	1	Deleterious	0.87
19	1220394	G	C	17.36	0.29	0.97043	0.723109	0.999416	3	Deleterious	1	Neutral	2.51643e-07	Disease	8	Benign	1	0	Non-neutral	2	Deleterious	0.87
3	46902279	G	C	16.8	0.29	0.98384	0.685742	0.998634	3	Deleterious	1	Neutral	0.00022701	Disease	4	Possibly damaging	0.828	0	Non-neutral	0	Deleterious	0.87
14	23893246	T	C	25.4	0.34	0.96079	0.59043	0.999388	3	Deleterious	1	Deleterious	0.257759	Disease	0	Benign	0.724	0	Non-neutral	0	Deleterious	0.55
11	47363543	G	A	34	0.25	0.90364	0.578056	0.999227	3	Deleterious	1	Deleterious	0.21839	Neutral	2	Benign	0.998	0	Non-neutral	3	Deleterious	0.61
1	1470996	G	A	17.84	0.32	0.91343	0.643519	0.998891	2	Deleterious	1	Neutral	4.25949e-05	Neutral	3	Benign	1	0	Non-neutral	4	Deleterious	0.76
12	12037415	T	C	32	0.51	0.98364	0.709663	0.999277	3	Deleterious	1	Neutral	2.11758e-06	Disease	7	Benign	1	0	Non-neutral	4	Deleterious	0.87
1	156100449	G	T	19.93	0.42	0.87068	0.779548	0.99798	4	Deleterious	0.0841075	Deleterious	0.0535106	Disease	4	Benign	0.742	0.02	Neutral	0	Deleterious	0.55
14	23893327	C	T	35	0.38	0.9873	0.59043	0.999408	3	Deleterious	1	Neutral	0.90886	Neutral	4	Benign	0.998	0	Neutral	2	Deleterious	0.51
19	13004345	G	A	22.4	0.55	0.98851	0.743671	0.99942	3	Deleterious	1	Deleterious	0.839049	Disease	4	Benign	0.184	0.01	Neutral	6	Neutral	0.63
5	132269997	T	C	23.4	0.64	0.97434	0.697927	0.99804	4	Deleterious	1	Neutral	0.00311277	Disease	0	Possibly damaging	0.998	0	Neutral	1	Deleterious	0.76
3	48618728	C	G	22.2	0.49	0.97899	0.658983	0.998839	3	Deleterious	1	Neutral	0.0117908	Disease	7	Benign	1	0	Non-neutral	4	Deleterious	0.87
3	114069154	G	C	21.8	0.7	0.9942	0.547309	0.976794	4	Deleterious	0.0812927	Neutral	0.0185156	Neutral	5	Benign	0.99	0.11	Non-neutral	3	Neutral	0.6
14	23894052	G	A	34	0.49	0.41551	0.577349	0.999424	3	Neutral	-0.00720183	Neutral	0.0430248	Disease	3	Benign	0.998	0	Non-neutral	0	Deleterious	0.87
19	5693748	T	C	9.664	0.35	0.91838	0.639134	0.985399	3	Neutral	0.0100983	Deleterious	0.145313	Disease	3	Possibly damaging	0.874	0.38	Neutral	1	Neutral	0.6
14	23895255	G	A	34	0.52	0.93948	0.59043	0.9994	3	Deleterious	1	Neutral	0.00633668	Disease	9	Benign	0.996	0	Non-neutral	2	Deleterious	0.87
16	8862077	C	T	31	0.25	0.84116	0.709663	0.999109	2	Deleterious	0.139731	Neutral	0.0158263	Neutral	3	Benign	0.998	0	Non-neutral	0	Deleterious	0.76
12	49579553	T	C	22.2	0.43	0.98811	0.702456	0.9965	3	Deleterious	1	Neutral	0.000632452	Disease	8	Benign	0.868	0	Non-neutral	2	Deleterious	0.72
2	241727625	G	A	24.4	0.38	0.89346	0.702456	0.998681	2	Deleterious	0.105392	Neutral	0.00997664	Disease	3	Possibly damaging	1	0	Non-neutral	1	Deleterious	0.87
14	23894568	G	T	22.3	0.61	0.12068	0.59043	0.998001	3	Neutral	-0.118959	Deleterious	0.486677	Neutral	1	Possibly damaging	0.93	0	Neutral	4	Deleterious	0.51
3	10183787	C	T	22.6	0.39	0.97034	0.52208	0.998908	4	Deleterious	1	Neutral	0.0200011	Disease	6	Benign	0.998	0.14	Neutral	3	Deleterious	0.61
2	39250247	C	T	32	0.52	0.98745	0.658983	0.996804	4	Deleterious	1	Neutral	0.0190366	Disease	7	Benign	1	0	Non-neutral	4	Deleterious	0.87
11	47361335	G	A	29.5	0.31	0.98721	0.576033	0.998971	3	Deleterious	1	Neutral	0.0201837	Disease	0	Benign	0.998	0	Neutral	2	Deleterious	0.76
17	48245005	C	T	21.9	0.13	0.40898	0.576033	0.999008	2	Neutral	-0.0190318	Neutral	0.0702187	Neutral	4	Benign	1	0.03	Non-neutral	2	Deleterious	0.72
11	6415434	G	A	17.39	0.36	0.98984	0.645312	0.999258	3	Deleterious	1	Neutral	0.0170093	Disease	9	Benign	1	0	Non-neutral	2	Deleterious	0.87
17	57775086	T	G	21.8	0.56	0.98538	0.702456	0.994544	4	Deleterious	1	Neutral	2.73138e-07	Disease	7	Benign	1	0	Non-neutral	5	Deleterious	0.87
16	46940770	C	G	28.4	0.59	0.84035	0.702456	0.997917	4	Deleterious	0.0841075	Neutral	0.000166236	Disease	6	Benign	1	0	Non-neutral	3	Deleterious	0.87
14	23895179	C	T	34	0.43	0.45542	0.59043	0.999279	3	Neutral	0.00265527	Neutral	0.571393	Disease	6	Possibly damaging	0.132	0	Neutral	0	Deleterious	0.51
11	533881	C	T	15.85	0.3	0.97263	0.723109	0.996146	4	Deleterious	1	Neutral	0.00224468	Disease	7	Benign	0.6	0.02	Neutral	2	Deleterious	0.61
20	62073835	G	C	17.07	0.51	0.94354	0.635938	0.991957	2	Neutral	0.0514787	Deleterious	0.000184622	Disease	8	Benign	0.998	0	Non-neutral	2	Deleterious	0.87
10	88477843	G	C	33	0.64	0.95143	0.547309	0.993529	4	Deleterious	1	Deleterious	0.134104	Disease	6	Benign	0.676	0.05	Non-neutral	4	Deleterious	0.51
17	7577572	T	C	25.1	0.42	0.98963	0.724815	0.994637	3	Deleterious	1	Neutral	0.00806684	Disease	6	Benign	0.808	0	Non-neutral	2	Deleterious	0.72
17	7577069	C	T	16.77	0.29	0.30589	0.724815	0.924039	2	Neutral	-1	Neutral	0.961369	Disease	4	Benign	0.998	0.16	Neutral	5	Neutral	0.63
14	23900999	G	A	28.1	0.18	0.87603	0.547309	0.998855	3	Deleterious	0.120388	Deleterious	0.294874	Disease	6	Benign	0.82	0.01	Neutral	4	Deleterious	0.55
2	39285906	A	T	32	0.66	0.9921	0.709663	0.996483	4	Deleterious	1	Neutral	0.00350693	Disease	8	Benign	0.988	0.21	Non-neutral	4	Deleterious	0.61
11	47359115	C	A	20.9	0.388823	0.94797	0.578056	0.998519	3	Deleterious	1	Neutral	0.0860384	Disease	5	Benign	0.644	0	Non-neutral	2	Deleterious	0.72
12	111350928	G	A	31	0.118702	0.97203	0.547309	0.999266	2	Deleterious	1	Neutral	0.0805963	Disease	4	Benign	0.89	0.01	Neutral	1	Deleterious	0.72
3	52486233	C	A	22.5	0.77	0.9721	0.723109	0.996909	3	Deleterious	1	Deleterious	6.53082e-06	Neutral	4	Benign	0.902	0	Neutral	7	Deleterious	0.51
1	201333470	G	A	33	0.27	0.94101	0.709663	0.999314	3	Deleterious	1	Neutral	0.000423756	Neutral	2	Benign	1	0	Non-neutral	0	Deleterious	0.76
10	89711915	A	G	25	0.69	0.96352	0.709663	0.997702	3	Deleterious	1	Neutral	0.0548635	Disease	6	Benign	0.622	0.02	Neutral	0	Deleterious	0.76
1	46976625	C	T	32	0.11	0.89608	0.576033	0.998292	3	Deleterious	0.102094	Neutral	8.64378e-06	Disease	6	Benign	1	0	Non-neutral	5	Deleterious	0.87
19	13004378	C	T	22.7	0.52	0.98049	0.743671	0.999332	3	Deleterious	1	Deleterious	0.539779	Neutral	1	Benign	1	0	Non-neutral	1	Deleterious	0.61
14	23891462	C	T	22.5	0.42	0.97449	0.59043	0.999298	3	Deleterious	1	Deleterious	0.730987	Neutral	0	Possibly damaging	0.988	0	Neutral	3	Deleterious	0.51
17	42992619	C	T	32	0.2	0.98422	0.576033	0.99957	4	Deleterious	1	Deleterious	0.0300109	Disease	7	Benign	1	0	Non-neutral	0	Deleterious	0.87
17	59937223	G	T	26.4	0.65	0.98753	0.724815	0.929119	4	Neutral	-0.0227337	Neutral	0.000229055	Neutral	1	Benign	1	0.01	Non-neutral	2	Deleterious	0.79
11	71152438	G	C	11.29	0.43	0.94708	0.724815	0.980747	3	Neutral	-0.00851377	Neutral	0.000338124	Disease	9	Possibly damaging	0.998	0	Non-neutral	3	Deleterious	0.87
14	23894025	C	G	24.3	0.46	0.97749	0.577349	0.998234	3	Deleterious	1	Deleterious	0.610188	Neutral	3	Possibly damaging	0.174	0.33	Neutral	4	Neutral	0.75
19	34262922	C	T	8.32	0.52	0.38007	0.596874	0.996875	3	Neutral	-0.104922	Deleterious	0.136532	Neutral	6	Benign	0.956	0	Non-neutral	2	Deleterious	0.61
1	236894600	T	C	25.7	0.66	0.99611	0.658983	0.990725	4	Deleterious	0.157796	Neutral	0.00719285	Neutral	0	Benign	0.998	0	Non-neutral	1	Deleterious	0.76
12	57892346	A	G	21.4	0.61	0.96583	0.635938	0.998013	4	Deleterious	1	Deleterious	0.161243	Disease	7	Benign	0.878	0	Neutral	0	Deleterious	0.61
17	42990750	C	G	24.1	0.24	0.99336	0.61531	0.997289	4	Deleterious	1	Deleterious	0.841252	Disease	1	Benign	0.978	0.19	Neutral	5	Neutral	0.65
14	23896955	T	C	24.1	0.53	0.98623	0.548873	0.997124	3	Deleterious	1	Deleterious	0.285952	Disease	8	Benign	0.998	0	Neutral	0	Deleterious	0.61
11	2594100	G	A	27.4	0.18	0.96877	0.673471	0.998494	2	Deleterious	1	Neutral	0.614051	Disease	7	Benign	1	0	Neutral	1	Deleterious	0.51
1	11856283	G	A	27.2	0.3	0.97124	0.724815	0.999314	4	Deleterious	1	Neutral	0.0524198	Disease	4	Benign	1	0	Non-neutral	2	Deleterious	0.87
6	137166813	G	A	34	0.49	0.96681	0.659464	0.999176	3	Deleterious	1	Deleterious	0.121249	Disease	7	Possibly damaging	0.992	0	Non-neutral	2	Deleterious	0.76
11	111959696	A	G	22.3	0.37	0.98912	0.724815	0.998667	2	Deleterious	1	Neutral	0.000107525	Disease	6	Benign	1	0	Non-neutral	4	Deleterious	0.87
14	23894536	C	T	35	0.56	0.97987	0.59043	0.99956	3	Deleterious	1	Deleterious	0.393168	Disease	9	Possibly damaging	0.998	0	Non-neutral	1	Deleterious	0.72
12	2702427	G	A	25.2	0.43	0.98187	0.602189	0.999482	3	Deleterious	1	Deleterious	0.917522	Neutral	6	Benign	0.842	0.05	Neutral	5	Neutral	0.74
2	228168583	G	A	22	0.65	0.99055	0.573888	0.991505	3	Deleterious	0.157796	Neutral	0.00479583	Disease	6	Benign	0.998	0	Neutral	2	Deleterious	0.61
12	111348898	C	T	22.2	0.32	0.96059	0.547309	0.999238	2	Deleterious	1	Deleterious	0.22006	Disease	5	Benign	1	0	Non-neutral	1	Deleterious	0.76
15	63351797	A	T	17.11	0.5	0.95738	0.702456	0.992323	4	Deleterious	0.0758416	Neutral	0.000192699	Disease	6	Possibly damaging	0.978	0	Neutral	3	Deleterious	0.76
11	47363663	C	T	21.9	0.25	0.7048	0.578056	0.990919	3	Neutral	-1	Deleterious	0.423347	Neutral	6	Benign	0.966	0.17	Neutral	1	Neutral	0.74
19	7621596	G	A	19.63	0.37	0.99693	0.724815	0.99954	3	Deleterious	1	Deleterious	0.26074	Neutral	3	Possibly damaging	0.996	0	Neutral	3	Deleterious	0.51
14	23893250	C	G	32	0.32	0.98484	0.59043	0.998494	3	Deleterious	1	Deleterious	0.949198	Disease	2	Possibly damaging	0.994	0	Neutral	3	Deleterious	0.55
17	78086765	G	A	34	0.309982	0.99187	0.774882	0.999566	3	Deleterious	1	Neutral	0.000589062	Disease	8	Benign	1	0	Non-neutral	5	Deleterious	0.87
14	23894102	A	G	25.9	0.53	0.99535	0.577349	0.993716	3	Deleterious	1	Neutral	0.0544604	Neutral	6	Benign	0.424	0	Neutral	0	Neutral	0.63
14	73683845	C	T	33	0.53	0.98754	0.724815	0.999106	4	Deleterious	1	Deleterious	0.00122662	Disease	0	Possibly damaging	1	0	Non-neutral	1	Deleterious	0.87
11	47362745	T	C	17.42	0.21	0.98212	0.578056	0.998101	3	Deleterious	1	Neutral	0.00310256	Disease	4	Benign	0.998	0	Non-neutral	4	Deleterious	0.87
14	23900877	C	G	27	0.18	0.96957	0.547309	0.997314	3	Deleterious	1	Deleterious	0.904671	Neutral	2	Possibly damaging	0.982	0	Neutral	0	Deleterious	0.51
2	39240663	T	C	29.3	0.75	0.97133	0.65145	0.997921	4	Deleterious	1	Deleterious	0.577156	Disease	4	Possibly damaging	0.36	0	Non-neutral	0	Deleterious	0.61
1	201330412	A	G	27	0.26	0.99445	0.723109	0.997953	3	Deleterious	1	Neutral	0.000172584	Disease	4	Benign	1	0	Non-neutral	2	Deleterious	0.87
2	27669181	G	T	15.73	0.57	0.9425	0.643519	0.994903	3	Deleterious	1	Neutral	0.014729	Neutral	7	Benign	0.15	0	Neutral	3	Neutral	0.63
19	35524448	C	T	21.6	0.17	0.90319	0.723109	0.999328	3	Deleterious	1	Neutral	0.0210256	Neutral	6	Benign	1	0	Non-neutral	2	Deleterious	0.72
15	63354834	T	G	25.2	0.41	0.90112	0.702456	0.995834	4	Deleterious	1	Neutral	7.17528e-06	Disease	3	Possibly damaging	0.99	0	Neutral	5	Deleterious	0.72
21	37833300	C	T	17.48	0.27	0.96019	0.547309	0.998599	4	Deleterious	1	Deleterious	0.196211	Neutral	5	Benign	1	0	Non-neutral	0	Deleterious	0.61
12	57909709	C	A	22.8	0.6	0.98938	0.702456	0.997721	4	Deleterious	1	Deleterious	0.496984	Neutral	1	Benign	0.822	0.05	Neutral	4	Neutral	0.68
12	112888210	G	A	34	0.51	0.99278	0.724815	0.999409	4	Deleterious	1	Neutral	0.25723	Disease	4	Possibly damaging	0.99	0	Non-neutral	3	Deleterious	0.72
14	23893997	A	C	31	0.44	0.99315	0.577349	0.997845	3	Deleterious	1	Deleterious	0.331412	Disease	5	Benign	0.996	0	Non-neutral	3	Deleterious	0.72
11	2799245	G	A	28.6	0.21	0.87499	0.717052	0.999458	2	Deleterious	0.145034	Deleterious	0.0181503	Disease	8	Benign	1	0	Neutral	0	Deleterious	0.76
2	39284003	A	C	28.1	0.75	0.98842	0.658983	0.996081	4	Deleterious	1	Deleterious	0.409518	Disease	3	Benign	1	0	Non-neutral	2	Deleterious	0.72
7	140449165	A	T	24.5	0.34	0.88511	0.658983	0.995702	4	Neutral	0.0195342	Deleterious	0.000224819	Disease	7	Benign	1	0	Non-neutral	3	Deleterious	0.87
7	150648600	G	C	18.02	0.16	0.35102	0.723109	0.980114	3	Neutral	-1	Neutral	0.103159	Disease	4	Possibly damaging	0.958	0	Non-neutral	2	Deleterious	0.72
14	23894193	T	A	22.1	0.51	0.97522	0.59043	0.984436	3	Deleterious	0.0851878	Deleterious	0.99103	Neutral	7	Benign	1	0.08	Neutral	7	Neutral	0.75
17	68171833	G	A	33	0.43	0.99223	0.618467	0.999479	3	Deleterious	1	Neutral	0.134546	Disease	8	Possibly damaging	1	0	Neutral	0	Deleterious	0.61
17	19559830	T	C	18.22	0.43	0.96145	0.743671	0.999145	3	Deleterious	1	Neutral	9.55234e-06	Disease	7	Benign	1	0	Non-neutral	2	Deleterious	0.87
3	38592012	C	T	10.18	0.11	0.04857	0.659464	0.615089	1	Neutral	-1	Neutral	0.922532	Neutral	9	Benign	1	0.39	Neutral	7	Neutral	0.75
17	7906892	T	C	10.3	0.18	0.88278	0.608004	0.995828	2	Neutral	0.0264926	Neutral	0.0179082	Disease	8	Benign	0.988	0	Non-neutral	1	Deleterious	0.87
16	79633624	G	T	17.78	0.42	0.92072	0.64067	0.993165	4	Deleterious	1	Neutral	0.00014704	Neutral	2	Benign	0.994	0	Neutral	2	Deleterious	0.61
14	23901710	C	T	19.04	0.3	0.96136	0.547309	0.999225	3	Deleterious	1	Deleterious	0.93822	Disease	1	Possibly damaging	0.888	0	Neutral	0	Deleterious	0.61
14	88407873	T	G	23.6	0.47	0.93098	0.659464	0.981945	2	Neutral	-0.0262449	Deleterious	0.556741	Disease	5	Benign	0.904	0.08	Neutral	0	Neutral	0.63
14	23900665	C	A	24.5	0.3	0.92047	0.547309	0.995133	3	Deleterious	1	Neutral	0.0580927	Disease	5	Benign	0.99	0	Non-neutral	0	Deleterious	0.87
4	187130414	A	G	25.9	0.18	0.91186	0.547309	0.998017	1	Deleterious	1	Neutral	0.000108125	Disease	7	Benign	1	0	Non-neutral	4	Deleterious	0.87
14	23894992	C	A	32	0.46	0.97045	0.59043	0.997981	3	Deleterious	1	Neutral	0.0840686	Disease	6	Possibly damaging	0.662	0	Neutral	1	Deleterious	0.72
14	23902297	A	G	24.3	0.26	0.99551	0.547309	0.996073	3	Deleterious	1	Neutral	0.0488653	Disease	7	Possibly damaging	0.642	0	Non-neutral	0	Deleterious	0.87
2	241725756	C	G	25.9	0.08	0.93027	0.697927	0.996959	2	Deleterious	1	Neutral	0.0108651	Disease	8	Benign	0.876	0	Non-neutral	0	Deleterious	0.87
11	76915258	A	C	26.5	0.2	0.98253	0.717052	0.996965	2	Deleterious	1	Neutral	0.00471296	Disease	9	Benign	1	0	Non-neutral	0	Deleterious	0.87
3	10191480	T	C	26.3	0.28	0.88119	0.702456	0.998933	4	Deleterious	0.125692	Neutral	1.95029e-05	Disease	8	Benign	1	0	Non-neutral	5	Deleterious	0.87
9	131085414	C	T	21.2	0.39	0.87439	0.851219	0.998961	3	Deleterious	0.133431	Neutral	0.000548412	Disease	8	Possibly damaging	1	0	Non-neutral	2	Deleterious	0.87

## Sheet: test_missense_neutral
Chromosome	Position	Reference allele	Observed allele	CADD score	GWAVA score	FATHMM score	FitCons score	DANN score	FunSeq2 score	PredictSNP2 prediction	PredictSNP2 score	MAPP prediction	MAPP score	PhD-SNP prediction	PhD-SNP reliability index	PolyPhen-1 prediction	PolyPhen-2 score	SIFT score	SNAP prediction	SNAP score	PredictSNP1 prediction	PredictSNP1 score
12	110960041	T	C	15.41	0.47	0.0784	0.547309	0.470542	2	Neutral	-1	Neutral	0.583396	Neutral	7	Benign	0.092	0.04	Neutral	5	Neutral	0.74
1	236979821	G	A	12.56	0.51	0.88772	0.743671	0.990617	3	Neutral	-1	Neutral	0.0821575	Neutral	4	Benign	0.334	0.02	Neutral	5	Neutral	0.68
17	37822171	G	C	17.52	0.35	0.95341	0.535252	0.965622	2	Neutral	-0.047459	Neutral	0.887988	Neutral	8	Possibly damaging	0.782	0.12	Non-neutral	0	Neutral	0.6
14	23468025	C	T	22.3	0.48	0.89439	0.658983	0.998735	3	Deleterious	0.111121	Deleterious	0.000324825	Neutral	0	Possibly damaging	0.522	0.01	Neutral	1	Deleterious	0.61
22	50684747	C	T	7.026	0.37	0.02946	0.685571	0.599296	1	Neutral	-1	Neutral	0.469682	Neutral	7	Benign	0.996	0.27	Neutral	5	Neutral	0.75
5	78301172	C	T	22.3	0.41	0.97666	0.573888	0.999508	3	Deleterious	1	Neutral	0.634729	Disease	5	Benign	0.898	0.06	Neutral	3	Neutral	0.63
3	47037965	G	A	29	0.76	0.97652	0.643519	0.999327	2	Deleterious	1	Neutral	0.652589	Neutral	1	Benign	1	0.01	Non-neutral	3	Deleterious	0.61
22	41911805	G	C	26.3	0.62	0.9727	0.702456	0.997235	4	Deleterious	1	Neutral	0.546287	Neutral	5	Benign	0.216	0	Neutral	4	Neutral	0.75
5	149447876	G	C	0.008	0.2	0.03602	0.547309	0.211469	1	Neutral	-1	Neutral	0.254271	Neutral	8	Benign	0.552	0.73	Neutral	6	Neutral	0.75
2	238428631	C	G	0.004	0.2	0.07071	0.709663	0.0595069	1	Neutral	-1	Neutral	0.94271	Neutral	9	Benign	0.958	0.34	Neutral	5	Neutral	0.74
7	55240692	A	C	23.5	0.35	0.99555	0.658983	0.980302	4	Deleterious	0.0987638	Neutral	0.810255	Neutral	0	Benign	0.466	0.1	Neutral	5	Neutral	0.83
12	111088036	T	A	20.3	0.38	0.64144	0.709663	0.998365	2	Neutral	0.0170199	Neutral	0.515819	Neutral	8	Benign	0.99	0.05	Non-neutral	2	Deleterious	0.52
19	1079829	C	T	17.02	0.29	0.608	0.779548	0.986113	2	Neutral	-1	Deleterious	0.0777568	Disease	5	Benign	0.88	0.12	Non-neutral	1	Deleterious	0.55
16	28499044	T	C	23.3	0.45	0.97029	0.709663	0.997638	3	Deleterious	1	Neutral	0.707968	Neutral	7	Benign	0.998	0.2	Neutral	5	Neutral	0.75
19	13988117	G	A	13.98	0.3	0.91309	0.596491	0.998223	2	Deleterious	1	Deleterious	0.0516456	Neutral	7	Possibly damaging	1	0.02	Neutral	4	Deleterious	0.52
3	30664714	G	A	11.2	0.23	0.51635	0.602189	0.674164	3	Neutral	-1	Neutral	0.607539	Neutral	8	Benign	1	0.47	Non-neutral	0	Neutral	0.63
4	6302439	T	C	15.33	0.27	0.9351	0.724815	0.737037	3	Neutral	-0.185632	Neutral	0.586983	Neutral	6	Benign	0.998	0.46	Neutral	2	Neutral	0.75
14	23871683	G	C	4.901	0.42	0.10268	0.578056	0.958689	2	Neutral	-1	Neutral	0.475772	Neutral	7	Benign	0.632	0.02	Neutral	7	Neutral	0.73
7	150730712	G	A	7.382	0.49	0.70433	0.709663	0.982288	4	Neutral	-1	Neutral	0.95678	Neutral	4	Possibly damaging	0.842	0.17	Neutral	4	Neutral	0.65
13	52599026	A	C	14.84	0.57	0.95633	0.743671	0.973978	2	Neutral	-0.00166505	Deleterious	0.0672497	Neutral	2	Benign	0.568	0.29	Neutral	2	Neutral	0.68
10	91177251	A	G	21.4	0.61	0.97347	0.667671	0.997441	2	Deleterious	1	Deleterious	0.0241655	Disease	8	Benign	0.554	0	Neutral	0	Deleterious	0.61
16	68732169	G	A	26.9	0.42	0.98136	0.724815	0.998546	3	Deleterious	1	Neutral	0.999949	Disease	2	Benign	1	0	Non-neutral	1	Deleterious	0.55
7	150730999	G	A	16.78	0.48	0.22988	0.709663	0.798495	3	Neutral	-1	Neutral	0.998937	Neutral	8	Benign	0.996	0.79	Neutral	7	Neutral	0.74
19	42266092	G	T	5.257	0.19	0.05507	0.547309	0.98843	1	Neutral	-1	Neutral	0.746543	Disease	7	Benign	1	0.02	Neutral	1	Deleterious	0.61
8	38111229	T	A	29.1	0.61	0.99126	0.724815	0.991017	3	Deleterious	0.157796	Neutral	0.99891	Disease	7	Benign	0.74	0.02	Non-neutral	0	Deleterious	0.52
18	46904937	T	C	15.46	0.54	0.50339	0.709663	0.919532	2	Neutral	-1	Neutral	0.644587	Neutral	8	Benign	1	0.39	Neutral	4	Neutral	0.75
19	42301689	T	A	0.043	0.28	0.00113	0.547309	0.205062	1	Neutral	-1	Neutral	0.997015	Disease	5	Benign	0.962	0.47	Neutral	5	Neutral	0.63
17	3397712	G	A	17.23	0.17	0.80658	0.547309	0.964317	1	Neutral	-1	Neutral	0.518899	Neutral	2	Benign	1	0.39	Neutral	2	Neutral	0.75
15	63125775	G	A	26.6	0.32	0.99172	0.719019	0.999048	3	Deleterious	1	Neutral	0.327928	Neutral	5	Benign	1	0.22	Neutral	3	Neutral	0.75
1	236995331	G	A	23.8	0.68	0.99332	0.743671	0.993827	3	Deleterious	1	Neutral	0.740807	Neutral	8	Benign	0.952	0.15	Neutral	5	Neutral	0.74
14	24800334	C	T	17.6	0.27	0.719	0.563428	0.998528	3	Neutral	0.051459	Neutral	0.264726	Disease	0	Benign	0.988	0	Non-neutral	1	Deleterious	0.61
12	68715389	C	T	22.8	0.62	0.35573	0.658983	0.96747	2	Neutral	-1	Neutral	0.807378	Neutral	9	Possibly damaging	0.852	0.05	Neutral	0	Neutral	0.65
20	1961298	T	G	2.185	0.24	0.00435	0.602189	0.692976	2	Neutral	-1	Neutral	0.557745	Neutral	9	Benign	1	0.36	Neutral	3	Neutral	0.75
14	24683304	C	A	22.6	0.39	0.82198	0.685571	0.975867	3	Neutral	-1	Neutral	0.942223	Neutral	8	Benign	0.984	0.02	Neutral	4	Neutral	0.6
14	24898547	G	C	11.16	0.51	0.09259	0.209056	0.833161	1.67498	Neutral	-1	Deleterious	0.0567595	Neutral	6	Benign	0.976	0.21	Neutral	2	Neutral	0.65
11	47609826	G	T	15.21	0.51	0.82095	0.576033	0.997522	2	Deleterious	0.0711396	Deleterious	0.00962927	Disease	5	Possibly damaging	0.998	0.01	Non-neutral	3	Deleterious	0.87
19	1085964	A	C	0.956	0.28	0.20748	0.643519	0.51815	1	Neutral	-1	Deleterious	0.0507846	Neutral	8	Benign	1	0.7	Neutral	4	Neutral	0.63
14	23345974	G	T	28.3	0.7	0.98583	0.80507	0.997628	3	Deleterious	1	Neutral	0.549057	Neutral	2	Possibly damaging	1	0	Neutral	5	Deleterious	0.51
1	201009011	C	T	16.65	0.4	0.9384	0.547309	0.990965	3	Neutral	0.0447597	Neutral	0.398573	Neutral	7	Benign	0.842	0.03	Neutral	2	Neutral	0.68
16	15785049	C	T	23.3	0.63	0.89756	0.724815	0.99825	4	Deleterious	1	Neutral	0.336444	Neutral	7	Benign	0.984	0.07	Neutral	3	Neutral	0.74
1	110163879	G	A	17.41	0.31	0.27865	0.619478	0.995545	3	Neutral	-0.158454	Neutral	0.777089	Neutral	9	Possibly damaging	0.882	0.19	Neutral	2	Neutral	0.65
12	112843738	A	T	21.4	0.26	0.73594	0.702456	0.974049	3	Neutral	-1	Neutral	0.816522	Neutral	6	Benign	0.686	0.04	Neutral	0	Neutral	0.71
19	12936606	G	T	3.069	0.45	0.00892	0.52208	0.864858	2	Neutral	-1	Neutral	0.956225	Neutral	9	Benign	1	1	Neutral	7	Neutral	0.75
14	24910055	C	T	16.85	0.52	0.93568	0.643519	0.998726	3	Deleterious	1	Deleterious	0.0722799	Disease	1	Possibly damaging	0.962	0.08	Neutral	3	Deleterious	0.55
15	89876578	G	C	20.9	0.36	0.88082	0.774882	0.784054	4	Neutral	-1	Neutral	0.503128	Neutral	5	Benign	0.142	0.94	Neutral	6	Neutral	0.83
16	46962905	C	T	23.4	0.57	0.99601	0.702456	0.993726	4	Deleterious	1	Neutral	0.102095	Neutral	6	Possibly damaging	0.546	0.01	Neutral	1	Neutral	0.6
9	36211628	A	G	19.35	0.4	0.82311	0.702456	0.897905	4	Neutral	-1	Neutral	0.412913	Neutral	8	Benign	0.998	1	Neutral	6	Neutral	0.74
14	88904204	A	G	16.2	0.34	0.8352	0.67347	0.894312	1	Neutral	-1	Neutral	0.354783	Neutral	4	Benign	0.958	0.19	Neutral	5	Neutral	0.74
3	30713794	G	A	21.7	0.61	0.86423	0.724815	0.947331	4	Neutral	-1	Neutral	0.0959873	Neutral	6	Benign	0.996	0.5	Neutral	6	Neutral	0.65
16	57792815	G	A	11.16	0.34	0.29524	0.645312	0.943162	2	Neutral	-1	Neutral	0.610702	Neutral	9	Benign	1	0.34	Neutral	2	Neutral	0.75
21	45707433	C	T	9.482	0.24	0.02263	0.576033	0.39456	2	Neutral	-1	Neutral	0.11567	Neutral	8	Benign	0.984	0.06	Neutral	4	Neutral	0.74
3	38545177	G	C	20.8	0.38	0.97493	0.65145	0.971332	3	Neutral	0.0144149	Deleterious	1.79523e-06	Disease	8	Benign	1	0	Non-neutral	5	Deleterious	0.87
3	38565576	G	T	21.6	0.56	0.98309	0.608884	0.998056	3	Deleterious	1	Deleterious	0.000161772	Disease	8	Benign	1	0	Non-neutral	3	Deleterious	0.87
3	38739622	C	T	9.228	0.41	0.05753	0.573888	0.700568	3	Neutral	-1	Neutral	0.122777	Neutral	6	Benign	0.94	0.02	Neutral	5	Neutral	0.65
2	220250769	T	C	21.1	0.32	0.69915	0.743671	0.9882	2	Neutral	-1	Neutral	0.286745	Neutral	4	Benign	0.988	0.08	Neutral	4	Neutral	0.75
11	46897434	T	C	12.8	0.26	0.57066	0.724815	0.415733	2	Neutral	-1	Neutral	0.982106	Neutral	7	Benign	1	0.58	Neutral	6	Neutral	0.75
2	241558397	G	A	0.631	0.44	0.0012	0.602189	0.976999	1	Neutral	-1	Neutral	0.806263	Neutral	8	Benign	0.466	0.08	Neutral	0	Neutral	0.75
4	187207613	G	A	5.802	0.35	0.01784	0.547309	0.76188	2	Neutral	-1	Neutral	0.364134	Neutral	7	Benign	1	0.34	Neutral	5	Neutral	0.75
19	12939704	C	A	9.888	0.2	0.05505	0.619478	0.992583	2	Neutral	-1	Neutral	0.324452	Neutral	4	Possibly damaging	0.898	0.05	Non-neutral	1	Deleterious	0.55
20	31023544	C	T	25.1	0.44	0.39812	0.724815	0.998619	3	Neutral	-0.0474454	Neutral	0.208817	Neutral	8	Benign	0.99	0.01	Non-neutral	1	Deleterious	0.55
14	24770875	C	G	21.8	0.37	0.83963	0.724815	0.713784	2	Neutral	-1	Neutral	0.999816	Neutral	9	Benign	0.998	0.63	Neutral	7	Neutral	0.74
3	37125165	T	A	17.53	0.64	0.93139	0.653264	0.747908	2	Neutral	-0.185632	Neutral	0.911519	Neutral	9	Benign	1	1	Neutral	6	Neutral	0.75
3	129207191	A	C	19.69	0.35	0.9824	0.698795	0.819347	3	Neutral	-0.0797691	Neutral	0.34365	Neutral	5	Benign	0.728	0.75	Neutral	4	Neutral	0.74
12	6435693	C	T	22.3	0.38	0.66099	0.854111	0.998835	3	Neutral	0.035531	Neutral	0.934972	Neutral	6	Possibly damaging	1	0.08	Neutral	1	Neutral	0.63
7	6049103	C	G	8.565	0.38	0.42248	0.52208	0.646645	3	Neutral	-1	Neutral	0.570569	Neutral	9	Benign	0.98	0.77	Neutral	1	Neutral	0.74
14	24731000	C	T	13.24	0.39	0.46136	0.602189	0.860203	3	Neutral	-1	Neutral	0.997059	Neutral	8	Benign	0.92	0.62	Neutral	5	Neutral	0.74
14	24572932	G	A	22.3	0.49	0.97754	0.702456	0.99952	4	Deleterious	1	Deleterious	0.053597	Disease	8	Possibly damaging	1	0	Non-neutral	0	Deleterious	0.87
10	112583252	G	A	10.41	0.34	0.00325	0.527494	0.769237	1	Neutral	-1	Neutral	0.568911	Neutral	9	Benign	1	0.22	Neutral	6	Neutral	0.75
1	201058513	C	T	23.5	0.3	0.89811	0.491513	0.998286	3	Deleterious	1	Deleterious	0.0575994	Disease	2	Benign	0.984	0.06	Non-neutral	0	Deleterious	0.55
14	24033791	G	A	16.23	0.42	0.73361	0.643519	0.99712	4	Neutral	0.00967701	Neutral	0.0831389	Neutral	1	Benign	0.86	0	Non-neutral	0	Deleterious	0.61
14	24911452	T	C	5.843	0.44	0.00615	0.504199	0.376319	2	Neutral	-1	Neutral	0.448983	Neutral	8	Benign	1	0.44	Neutral	6	Neutral	0.63
1	45797157	G	T	17.08	0.44	0.92365	0.702456	0.993664	3	Deleterious	1	Neutral	0.774375	Neutral	7	Benign	0.848	0.16	Neutral	6	Neutral	0.74
11	61605352	G	A	14.86	0.51	0.15697	0.697927	0.95914	2	Neutral	-1	Neutral	0.968242	Neutral	8	Benign	0.974	0.66	Neutral	7	Neutral	0.74
21	47552011	G	T	2.979	0.11	0.21275	0.723109	0.593613	3	Neutral	-1	Neutral	0.431032	Neutral	4	Possibly damaging	0.514	0.03	Non-neutral	1	Deleterious	0.52
3	37096000	G	A	22.1	0.28	0.34959	0.743671	0.99924	2	Neutral	-0.0156305	Neutral	0.131975	Disease	7	Benign	1	0	Non-neutral	0	Deleterious	0.76
10	90366587	A	G	1.835	0.26	0.03221	0.573888	0.727571	1	Neutral	-1	Neutral	0.751394	Neutral	6	Benign	1	0.26	Neutral	6	Neutral	0.75
6	42644551	C	T	16.51	0.46	0.07249	0.724815	0.87332	3	Neutral	-1	Neutral	0.534261	Neutral	9	Benign	0.998	0.13	Neutral	3	Neutral	0.75
14	24724452	G	C	0.002	0.24	0.00849	0.658983	0.673442	2	Neutral	-1	Neutral	0.809686	Neutral	10	Benign	1	1	Neutral	8	Neutral	0.75
15	89753653	G	A	26.6	0.23	0.95963	0.547309	0.999033	3	Deleterious	1	Neutral	0.991029	Neutral	6	Benign	0.992	0.07	Neutral	1	Neutral	0.75
10	124459194	G	T	0.001	0.22	0.00072	0.547309	0.129481	1	Neutral	-1	Neutral	0.750066	Neutral	6	Benign	1	0.79	Neutral	4	Neutral	0.75
12	48359688	T	C	23.8	0.49	0.93126	0.383324	0.996489	2	Deleterious	1	Deleterious	0.07263	Disease	7	Benign	0.996	0.06	Neutral	0	Deleterious	0.51
12	9004397	C	T	22.1	0.27	0.20994	0.732433	0.985363	2	Neutral	-1	Neutral	0.435397	Neutral	6	Possibly damaging	0.752	0.02	Neutral	4	Neutral	0.6
19	50364721	A	C	15.8	0.42	0.81173	0.774882	0.993589	4	Neutral	0.0100357	Neutral	0.123144	Disease	1	Benign	0.916	0	Neutral	4	Neutral	0.6
1	111144701	G	A	0.711	0.24	0.00304	0.577349	0.984264	3	Neutral	-1	Neutral	0.236168	Neutral	9	Benign	1	1	Non-neutral	1	Neutral	0.63
3	10264378	C	A	22.5	0.22	0.07908	0.602189	0.994247	1	Neutral	-0.191754	Neutral	0.916718	Disease	1	Benign	0.968	0.19	Neutral	2	Neutral	0.65
17	42882477	C	T	24.3	0.6	0.9946	0.702456	0.973246	3	Neutral	0.0643685	Neutral	0.779941	Neutral	0	Benign	0.178	0.49	Neutral	5	Neutral	0.83
20	61919035	C	T	17.33	0.41	0.95672	0.723109	0.998844	4	Deleterious	1	Deleterious	3.32162e-06	Neutral	7	Benign	1	0.01	Neutral	0	Deleterious	0.61
19	42342293	G	T	2.739	0.06	0.0406	0.547309	0.983497	1	Neutral	-1	Deleterious	0.0210689	Neutral	7	Possibly damaging	0.848	0	Neutral	1	Deleterious	0.55
1	2338223	C	G	13.41	0.33	0.80498	0.702456	0.989289	2	Neutral	-1	Deleterious	0.0159307	Neutral	5	Benign	0.832	0.4	Neutral	2	Neutral	0.65
15	63594660	G	T	23.6	0.43	0.99405	0.709663	0.990284	2	Deleterious	0.157796	Deleterious	0.0632566	Disease	1	Benign	0.766	0.04	Neutral	0	Deleterious	0.52
15	73616159	C	T	16.72	0.37	0.35928	0.723109	0.941806	3	Neutral	-1	Neutral	0.925483	Neutral	7	Benign	0.98	0.27	Neutral	7	Neutral	0.74
13	51519575	G	A	0.027	0.29	0.0209	0.709663	0.891301	3	Neutral	-1	Neutral	0.465426	Neutral	6	Benign	0.83	0.08	Neutral	5	Neutral	0.74
2	167262238	C	T	33	0.53	0.42139	0.573888	0.998305	2	Neutral	-0.0507715	Neutral	0.57263	Disease	6	Benign	0.842	0	Neutral	1	Deleterious	0.51
19	4159747	G	A	23.7	0.16	0.83292	0.602189	0.998173	4	Deleterious	0.0972587	Deleterious	0.000252654	Neutral	8	Possibly damaging	0.958	0.01	Non-neutral	0	Deleterious	0.64
9	141016320	G	A	25.6	0.3	0.92414	0.645312	0.998911	3	Deleterious	1	Deleterious	0.0310568	Neutral	7	Benign	0.974	0.1	Neutral	1	Neutral	0.65
1	115164554	C	T	24.8	0.43	0.93481	0.547309	0.990165	2	Neutral	0.0337744	Neutral	0.993896	Neutral	5	Benign	0.916	0.44	Neutral	7	Neutral	0.74
18	21140203	C	A	25.2	0.56	0.98961	0.723133	0.993159	3	Deleterious	1	Neutral	0.501946	Neutral	2	Benign	0.914	0.04	Neutral	1	Neutral	0.65
12	1940269	A	G	20.7	0.43	0.21328	0.606814	0.983436	3	Neutral	-1	Neutral	0.612784	Neutral	3	Benign	1	1	Neutral	8	Neutral	0.75
21	47552431	G	A	10.16	0.16	0.05709	0.723109	0.925177	2	Neutral	-1	Neutral	0.928693	Neutral	9	Benign	0.992	0.53	Neutral	6	Neutral	0.74
20	57428948	G	T	0.209	0.46	0.10237	0.731555	0.843416	3	Neutral	-1	Neutral	0.948123	Neutral	8	Benign	0.798	0.63	Neutral	2	Neutral	0.74
7	150778855	T	G	13.5	0.3	0.18541	0.774882	0.858291	2	Neutral	-1	Neutral	0.79377	Neutral	7	Benign	0.782	0.58	Neutral	5	Neutral	0.74
11	119181818	C	T	22.2	0.5	0.58891	0.702456	0.998992	3	Neutral	0.0168571	Deleterious	0.0113771	Neutral	7	Benign	0.768	0.42	Neutral	5	Neutral	0.68
11	119182623	A	T	1.958	0.47	0.16944	0.723109	0.983738	2	Neutral	-1	Neutral	0.217409	Neutral	5	Possibly damaging	1	0.01	Non-neutral	3	Deleterious	0.61
1	16459744	C	T	14.78	0.25	0.22722	0.724815	0.823384	3	Neutral	-1	Neutral	0.832895	Neutral	7	Benign	1	1	Neutral	8	Neutral	0.75
16	81095716	C	A	13.9	0.25	0.3162	0.658983	0.943165	3	Neutral	-1	Neutral	0.941196	Neutral	7	Benign	0.904	0.39	Neutral	1	Neutral	0.74
7	150737688	G	T	0.169	0.52	0.06006	0.709663	0.468675	3	Neutral	-1	Neutral	0.309002	Neutral	2	Benign	0.994	0.49	Neutral	2	Neutral	0.75
3	50289969	C	T	16.68	0.52	0.85873	0.724815	0.990359	4	Neutral	-1	Neutral	0.627503	Neutral	3	Benign	1	0.08	Neutral	2	Neutral	0.75
1	179562792	G	A	18.56	0.11	0.56436	0.590023	0.991378	1	Neutral	-1	Neutral	0.113392	Neutral	8	Benign	0.504	0.2	Neutral	6	Neutral	0.75
3	10146223	A	C	12.49	0.45	0.62128	0.576033	0.953071	2	Neutral	-1	Neutral	0.16428	Neutral	5	Benign	0.99	0.02	Neutral	0	Neutral	0.6
2	227892710	G	A	23.2	0.4	0.8891	0.602189	0.455146	2	Neutral	-1	Neutral	0.594788	Neutral	4	Benign	1	0.01	Neutral	2	Deleterious	0.51
14	23828141	C	T	21.2	0.56	0.93662	0.643519	0.99915	2	Deleterious	1	Neutral	0.739887	Neutral	9	Benign	0.998	0.13	Neutral	4	Neutral	0.75
14	24608633	G	A	22.3	0.54	0.93591	0.698795	0.998942	2	Deleterious	1	Neutral	0.296589	Neutral	3	Possibly damaging	0.99	0.16	Non-neutral	0	Neutral	0.6
14	24769962	G	A	22.3	0.31	0.7622	0.851219	0.997347	2	Neutral	0.0249994	Neutral	0.110017	Neutral	8	Benign	0.998	0.38	Neutral	1	Neutral	0.75
1	117122286	T	A	14.61	0.24	0.27456	0.709663	0.781764	1	Neutral	-1	Deleterious	0.00166588	Neutral	4	Benign	0.948	0.01	Non-neutral	1	Deleterious	0.61
17	48270048	C	T	21.2	0.43	0.87128	0.743671	0.994309	4	Neutral	0.0195342	Neutral	0.342701	Neutral	5	Possibly damaging	0.758	0.24	Neutral	7	Neutral	0.68
17	48263206	T	C	21.2	0.19	0.87374	0.709663	0.992591	4	Neutral	-1	Neutral	0.988758	Disease	6	Benign	0.88	0	Neutral	3	Neutral	0.6
14	23587838	G	T	24.9	0.27	0.9213	0.578056	0.995132	4	Deleterious	1	Neutral	0.5984	Neutral	5	Benign	0.994	0.02	Neutral	6	Neutral	0.6
16	81060160	G	A	5.012	0.36	0.03873	0.724815	0.733977	2	Neutral	-1	Neutral	0.741505	Neutral	8	Benign	1	0.47	Neutral	6	Neutral	0.75
9	131079479	T	G	15.84	0.64	0.8625	0.702456	0.984565	4	Neutral	-1	Neutral	0.700564	Disease	6	Benign	0.648	0.05	Non-neutral	4	Deleterious	0.65
13	44455323	G	A	19.86	0.42	0.40108	0.590023	0.996551	2	Neutral	-0.103068	Deleterious	6.99e-06	Neutral	3	Benign	0.328	0.06	Non-neutral	3	Deleterious	0.51
14	21820878	C	T	22	0.59	0.73233	0.724815	0.98389	4	Neutral	-1	Neutral	0.704576	Neutral	7	Benign	0.996	0.21	Neutral	3	Neutral	0.75
14	31597113	T	C	16.73	0.68	0.84686	0.724815	0.979757	3	Neutral	-1	Neutral	0.857156	Neutral	3	Benign	0.912	0.52	Neutral	7	Neutral	0.74
6	33156845	C	G	21.1	0.37	0.56199	0.658983	0.988894	3	Neutral	-1	Neutral	0.100318	Disease	8	Benign	0.992	0.03	Neutral	2	Deleterious	0.51
14	24770039	A	T	20.3	0.29	0.91297	0.662677	0.999083	2	Deleterious	1	Neutral	0.205866	Neutral	5	Benign	0.926	0	Non-neutral	2	Deleterious	0.61
19	42352924	C	T	22.2	0.41	0.85485	0.547309	0.997829	3	Deleterious	0.0773872	Neutral	0.34789	Neutral	7	Benign	1	0	Neutral	0	Neutral	0.63
14	23375564	G	A	34	0.67	0.93658	0.702456	0.998899	2	Deleterious	1	Neutral	0.119809	Neutral	6	Benign	0.996	0	Non-neutral	2	Deleterious	0.61
18	29793346	C	T	0.867	0.29	0.07196	0.573888	0.589207	1	Neutral	-1	Neutral	0.171802	Neutral	8	Benign	0.922	0.03	Neutral	0	Neutral	0.65
6	24178676	C	T	15.52	0.16	0.05569	0.618467	0.932177	2	Neutral	-1	Neutral	0.857522	Neutral	5	Benign	0.998	0.18	Neutral	5	Neutral	0.75
11	46539698	G	A	4.82	0.45	0.00356	0.060301	0.728402	0.148273	Neutral	-1	Neutral	0.0956085	Disease	9	Benign	0.98	0.71	Neutral	6	Deleterious	0.55
17	7490787	C	G	22.4	0.38	0.94625	0.698795	0.968238	3	Neutral	-0.0627425	Neutral	0.809464	Neutral	6	Benign	0.988	0	Neutral	5	Neutral	0.63
1	201437737	C	A	22.9	0.41	0.80657	0.52208	0.993904	3	Neutral	0.0100357	Neutral	0.755093	Neutral	6	Benign	0.662	0.26	Neutral	7	Neutral	0.75
3	12545039	G	T	1.617	0.3	0.16465	0.723133	0.759209	2	Neutral	-1	Neutral	0.0809843	Neutral	3	Benign	0.938	0.05	Non-neutral	0	Deleterious	0.52
17	42457089	C	T	15.4	0.46	0.06352	0.616094	0.97695	3	Neutral	-1	Neutral	0.149221	Neutral	1	Possibly damaging	0.93	0.11	Neutral	4	Neutral	0.63
19	4157148	G	A	14.78	0.19	0.08633	0.547309	0.573414	3	Neutral	-1	Deleterious	0.00105379	Neutral	7	Benign	0.79	0.6	Neutral	2	Neutral	0.65
7	151082217	G	T	13.18	0.26	0.42483	0.723109	0.881684	1	Neutral	-1	Neutral	0.528636	Disease	7	Benign	0.946	0	Neutral	0	Deleterious	0.61
2	26437421	G	A	21.8	0.65	0.91566	0.743671	0.99118	3	Neutral	0.0337744	Deleterious	0.0517094	Disease	5	Benign	0.282	0.12	Neutral	5	Neutral	0.63
16	70289732	G	A	16.96	0.54	0.97852	0.697927	0.998444	3	Deleterious	1	Neutral	0.141372	Disease	0	Benign	0.916	0.06	Non-neutral	0	Deleterious	0.61
2	27666107	C	T	18.05	0.57	0.45209	0.594344	0.862549	3	Neutral	-1	Neutral	0.873419	Neutral	5	Benign	0.996	0.49	Neutral	2	Neutral	0.75
15	66791843	G	C	7.282	0.33	0.02123	0.702456	0.671504	3	Neutral	-1	Deleterious	0.0699579	Neutral	7	Benign	1	0.3	Neutral	3	Neutral	0.63
7	100225205	T	A	0.001	0.38	0.06688	0.645312	0.35669	3	Neutral	-1	Neutral	0.339473	Neutral	7	Benign	1	0.56	Neutral	0	Neutral	0.75
3	45441840	G	A	25.8	0.5	0.84699	0.702456	0.999275	3	Deleterious	0.145034	Deleterious	0.000580182	Disease	7	Benign	0.922	0	Non-neutral	4	Deleterious	0.87
7	150741183	C	T	18.95	0.35	0.53718	0.723109	0.998731	3	Neutral	-0.0168309	Neutral	0.201846	Disease	4	Benign	0.994	0.03	Neutral	3	Deleterious	0.61
2	29448419	G	A	16.7	0.19	0.82696	0.608075	0.803029	4	Neutral	-1	Neutral	0.312696	Neutral	7	Benign	0.942	0.4	Neutral	2	Neutral	0.74
12	113357307	G	A	3.901	0.2	0.03643	0.573888	0.527712	2	Neutral	-1	Neutral	0.966932	Neutral	2	Benign	0.456	0.62	Neutral	1	Neutral	0.83
11	76795962	C	G	19.88	0.31	0.68268	0.709663	0.994289	3	Neutral	-0.0476912	Neutral	0.284883	Neutral	8	Benign	1	0.07	Neutral	5	Neutral	0.75
17	39768820	G	A	13.58	0.45	0.32038	0.547309	0.992582	1	Neutral	-1	Neutral	0.186158	Disease	7	Benign	0.998	0.07	Non-neutral	2	Deleterious	0.61
3	50225255	G	A	15.8	0.37	0.92422	0.723109	0.921896	3	Neutral	-0.142318	Neutral	0.994001	Neutral	5	Benign	0.22	0.44	Neutral	6	Neutral	0.83
1	115221075	T	C	13.94	0.5	0.23029	0.573888	0.93006	2	Neutral	-1	Neutral	0.988016	Neutral	5	Benign	1	0.17	Neutral	5	Neutral	0.75
19	4157187	C	G	0.056	0.18	0.24285	0.547309	0.613174	3	Neutral	-1	Neutral	0.103396	Neutral	8	Benign	0.288	0.17	Neutral	2	Neutral	0.83
14	24807195	C	T	9.142	0.36	0.07989	0.590023	0.997873	3	Neutral	-0.12867	Neutral	0.924614	Disease	7	Benign	0.736	0	Non-neutral	1	Deleterious	0.55
11	71152461	A	C	7.768	0.41	0.83705	0.724815	0.976154	2	Neutral	-1	Deleterious	4.51321e-06	Disease	10	Benign	1	0	Non-neutral	6	Deleterious	0.87
1	236343282	A	G	14.12	0.32	0.68527	0.658983	0.975929	2	Neutral	-1	Neutral	0.460129	Neutral	6	Benign	0.998	0.43	Neutral	6	Neutral	0.75
17	41223091	G	A	0.208	0.35	0.02075	0.724815	0.411631	3	Neutral	-1	Neutral	0.454074	Neutral	5	Benign	0.994	0.33	Neutral	2	Neutral	0.75
14	23829862	G	A	20.1	0.22	0.51522	0.779548	0.998603	2	Neutral	-0.0226254	Neutral	0.603224	Neutral	6	Possibly damaging	0.958	0.31	Neutral	3	Neutral	0.65
1	11839971	C	T	13.05	0.32	0.26657	0.547309	0.998974	2	Neutral	-0.045075	Deleterious	0.0440085	Neutral	1	Benign	0.69	0	Non-neutral	2	Deleterious	0.61
11	36595579	A	G	0.398	0.15	0.02592	0.618467	0.377252	1	Neutral	-1	Neutral	0.972329	Neutral	9	Benign	1	1	Neutral	5	Neutral	0.75
17	648309	T	C	20.8	0.34	0.93445	0.702456	0.991	3	Neutral	0.0337744	Deleterious	0.00453125	Neutral	1	Possibly damaging	0.98	0.14	Non-neutral	4	Deleterious	0.61
14	24423031	C	T	10.4	0.61	0.20395	0.52208	0.970978	1	Neutral	-1	Neutral	0.229214	Disease	0	Benign	0.996	0.06	Neutral	2	Neutral	0.63
21	37759957	C	T	20.7	0.34	0.8834	0.709663	0.994904	2	Neutral	0.0195342	Neutral	0.208879	Neutral	4	Benign	0.314	0.01	Neutral	2	Neutral	0.74
1	115229413	C	T	27.4	0.47	0.99207	0.573888	0.992294	2	Deleterious	0.157796	Neutral	0.866562	Neutral	7	Benign	1	0.39	Neutral	6	Neutral	0.75
3	15719049	T	C	22.9	0.48	0.98918	0.743671	0.991798	2	Deleterious	0.15559	Deleterious	0.0483444	Neutral	2	Benign	1	0.04	Neutral	7	Neutral	0.6
7	83591080	C	G	22.6	0.57	0.93138	0.724815	0.991018	3	Neutral	0.0337744	Neutral	0.906939	Neutral	6	Benign	0.694	0.04	Neutral	2	Neutral	0.71
14	22102842	T	C	7.292	0.19	0.01112	0.59043	0.362827	2	Neutral	-1	Neutral	0.881101	Neutral	9	Benign	1	1	Neutral	5	Neutral	0.75
16	81077272	A	G	7.989	0.39	0.78009	0.702456	0.961753	3	Neutral	-1	Neutral	0.856963	Neutral	7	Benign	0.988	0.24	Neutral	3	Neutral	0.74
8	104336878	G	A	25.7	0.41	0.9725	0.709663	0.998835	3	Deleterious	1	Neutral	0.290403	Disease	6	Benign	0.884	0	Neutral	3	Deleterious	0.51
6	39283039	G	C	3.675	0.16	0.11256	0.596491	0.991143	2	Neutral	-1	Neutral	0.282906	Neutral	7	Possibly damaging	0.148	0.17	Non-neutral	3	Neutral	0.63
3	38438594	A	G	24.7	0.39	0.77135	0.658983	0.998088	3	Neutral	0.0533224	Neutral	0.871353	Disease	4	Benign	0.906	0	Neutral	2	Deleterious	0.61
11	563412	C	T	7.87	0.35	0.53021	0.723109	0.882976	2	Neutral	-1	Deleterious	0.0316002	Neutral	8	Possibly damaging	0.672	0.22	Neutral	3	Neutral	0.6
9	36170952	C	T	25.2	0.29	0.66136	0.547309	0.99605	3	Neutral	-0.058862	Neutral	0.222124	Neutral	3	Benign	0.994	0.01	Non-neutral	0	Deleterious	0.61
1	1469394	A	T	16.45	0.21	0.9519	0.570548	0.994573	2	Deleterious	1	Neutral	0.446425	Neutral	5	Possibly damaging	0.992	0.04	Non-neutral	3	Deleterious	0.55
14	23848250	G	A	22.2	0.34	0.54124	0.59043	0.999432	2	Neutral	0.017648	Deleterious	0.00109969	Disease	1	Benign	1	0	Non-neutral	0	Deleterious	0.87
14	21831652	G	C	23.1	0.63	0.99737	0.724815	0.991723	4	Deleterious	0.157796	Neutral	0.373912	Neutral	4	Benign	0.772	0.21	Neutral	1	Neutral	0.74
11	68675660	G	T	19.83	0.34	0.91284	0.566861	0.985306	2	Neutral	0.0100983	Neutral	0.966903	Neutral	7	Benign	0.79	0.35	Neutral	5	Neutral	0.74
14	24032627	G	A	20.5	0.58	0.81997	0.702456	0.988929	3	Neutral	-1	Neutral	0.0957297	Neutral	3	Possibly damaging	0.996	0.04	Non-neutral	0	Deleterious	0.72
17	56283880	C	T	22.3	0.53	0.94995	0.709663	0.999469	2	Deleterious	1	Neutral	0.841206	Disease	2	Benign	1	0.01	Non-neutral	1	Deleterious	0.55
11	563271	C	T	14.85	0.39	0.74391	0.723109	0.783997	3	Neutral	-1	Neutral	0.295564	Neutral	7	Benign	0.946	0.11	Neutral	4	Neutral	0.74
14	21992397	T	C	17.36	0.49	0.95949	0.696144	0.989187	2	Deleterious	0.083316	Neutral	0.981682	Neutral	5	Possibly damaging	0.998	0.04	Non-neutral	0	Deleterious	0.52
11	46725939	A	G	8.554	0.46	0.13927	0.702456	0.981785	4	Neutral	-1	Neutral	0.604713	Neutral	5	Benign	0.918	0.22	Non-neutral	1	Neutral	0.65
17	29653037	A	G	19.12	0.44	0.79292	0.732669	0.890629	3	Neutral	-1	Neutral	0.692647	Neutral	6	Benign	1	0.19	Neutral	5	Neutral	0.75
2	241492342	G	A	23.4	0.32	0.0406	0.658983	0.995027	3	Neutral	-0.199474	Neutral	0.192061	Disease	2	Benign	1	0.02	Neutral	0	Deleterious	0.61
3	8809213	C	T	21.8	0.26	0.90743	0.503968	0.997683	2	Deleterious	1	Neutral	0.99959	Neutral	0	Benign	0.932	0.28	Neutral	4	Neutral	0.74
14	24841717	G	A	18.09	0.57	0.85691	0.709663	0.996072	4	Neutral	0.0264926	Neutral	0.898335	Neutral	0	Benign	0.354	0.04	Neutral	1	Neutral	0.74
19	42507503	C	A	27.1	0.5	0.98024	0.709663	0.958088	3	Neutral	-0.0091527	Neutral	0.681664	Neutral	1	Benign	0.784	0	Neutral	4	Neutral	0.63
17	73269698	A	C	13.17	0.33	0.9093	0.643519	0.622341	3	Neutral	-0.186543	Deleterious	0.0239021	Neutral	0	Benign	0.998	0.27	Non-neutral	1	Neutral	0.6
1	160093165	G	A	23.1	0.57	0.95992	0.732433	0.994707	3	Deleterious	1	Neutral	0.454954	Disease	7	Benign	0.992	0.47	Neutral	2	Neutral	0.63
14	24909363	G	T	10.87	0.28	0.33262	0.702456	0.715387	2	Neutral	-1	Neutral	0.950408	Neutral	7	Benign	1	1	Neutral	5	Neutral	0.75
2	166930064	G	A	20.8	0.5	0.80412	0.573888	0.998359	3	Deleterious	0.0926831	Deleterious	0.0293518	Disease	4	Benign	0.642	0.01	Neutral	4	Deleterious	0.52
14	23548980	G	A	17.24	0.32	0.67643	0.702456	0.999122	4	Neutral	0.0551663	Neutral	0.187617	Neutral	5	Benign	0.998	0	Non-neutral	1	Deleterious	0.61
3	38755450	C	T	26.6	0.29	0.97842	0.573888	0.99944	4	Deleterious	1	Deleterious	0.0190889	Disease	5	Benign	1	0	Non-neutral	0	Deleterious	0.87
4	187088399	G	T	20.9	0.36	0.76104	0.709663	0.997133	2	Neutral	0.022367	Deleterious	0.0132461	Disease	3	Benign	0.998	0	Non-neutral	3	Deleterious	0.87
22	41926730	A	C	12.15	0.6	0.2344	0.702456	0.946003	3	Neutral	-1	Neutral	0.267012	Neutral	9	Benign	0.876	0.1	Neutral	0	Neutral	0.74
14	23939305	G	A	20.6	0.58	0.76122	0.685571	0.99916	4	Deleterious	0.101861	Neutral	0.684932	Neutral	3	Benign	0.944	0.22	Non-neutral	1	Neutral	0.65
3	10219638	G	A	25.3	0.34	0.92119	0.618467	0.99871	2	Deleterious	1	Neutral	0.393184	Neutral	5	Benign	1	0.02	Non-neutral	3	Deleterious	0.51
1	201058391	A	G	16.82	0.41	0.9446	0.68496	0.998529	3	Deleterious	1	Neutral	0.490544	Disease	4	Benign	1	0	Non-neutral	4	Deleterious	0.72
13	52345460	G	A	1.665	0.22	0.00756	0.643519	0.704424	1	Neutral	-1	Neutral	0.103581	Neutral	6	Benign	1	0.11	Neutral	0	Neutral	0.75
14	22038037	A	G	13.7	0.27	0.99142	0.573888	0.995715	2	Deleterious	1	Deleterious	0.00089776	Neutral	1	Possibly damaging	0.864	0	Non-neutral	2	Deleterious	0.76
11	64597724	C	G	22.8	0.15	0.61726	0.723109	0.873459	3	Neutral	-1	Neutral	0.689194	Neutral	9	Benign	0.878	0.25	Neutral	4	Neutral	0.74
17	3372607	G	C	0.353	0.42	0.03999	0.547309	0.923727	2	Neutral	-1	Deleterious	0.0253801	Neutral	9	Benign	0.41	0.38	Non-neutral	2	Neutral	0.63
7	133041163	C	G	23.2	0.59	0.24455	0.709663	0.983606	3	Neutral	-1	Neutral	0.285672	Neutral	6	Benign	0.992	0	Non-neutral	0	Neutral	0.6
7	6042242	C	T	2.751	0.19	0.02056	0.80507	0.866362	3	Neutral	-1	Neutral	0.218324	Neutral	4	Benign	0.986	0.59	Neutral	8	Neutral	0.74
21	45708284	G	A	8.312	0.24	0.05199	0.576033	0.996642	2	Neutral	-0.170218	Neutral	0.999946	Neutral	6	Benign	0.998	0.07	Neutral	4	Neutral	0.75
12	113355387	A	T	13.95	0.57	0.3584	0.573888	0.990913	3	Neutral	-1	Deleterious	0.00338583	Disease	6	Possibly damaging	1	0.04	Non-neutral	3	Deleterious	0.87
11	47772711	G	C	22.2	0.38	0.97255	0.724815	0.992273	3	Deleterious	0.102034	Neutral	0.352446	Neutral	8	Benign	0.964	0.83	Neutral	3	Neutral	0.74
2	26505881	G	T	13.29	0.5	0.80039	0.743671	0.833149	2	Neutral	-1	Deleterious	0.0378414	Disease	1	Benign	1	0.34	Neutral	2	Neutral	0.6
14	31061628	A	G	20.7	0.61	0.87564	0.743671	0.965263	4	Neutral	-1	Neutral	0.25863	Neutral	9	Benign	0.504	0.38	Neutral	5	Neutral	0.75
11	46911915	G	A	35	0.42	0.99332	0.658983	0.999375	3	Deleterious	1	Neutral	0.147618	Disease	7	Benign	0.842	0.01	Neutral	1	Deleterious	0.61
14	24788409	G	A	18.63	0.48	0.47504	0.596491	0.998725	2	Neutral	-0.0318163	Neutral	0.186734	Disease	2	Benign	0.636	0	Neutral	0	Deleterious	0.61
7	139717602	A	C	16.5	0.18	0.51353	0.578056	0.991958	1	Neutral	-1	Neutral	0.203695	Neutral	7	Benign	0.142	0.02	Neutral	2	Neutral	0.74
11	46800046	T	C	0.002	0.46	0.57368	0.724815	0.352157	3	Neutral	-1	Neutral	0.870552	Neutral	8	Benign	1	0.76	Neutral	3	Neutral	0.75
12	2906332	A	C	18.2	0.47	0.99403	0.662677	0.994983	3	Deleterious	1	Neutral	0.397996	Disease	7	Benign	0.784	0.01	Neutral	3	Neutral	0.6
1	210857266	G	C	9.218	0.26	0.10468	0.573888	0.941458	3	Neutral	-1	Neutral	0.980109	Neutral	7	Benign	1	0.39	Neutral	3	Neutral	0.75
17	36499165	C	G	23.9	0.36	0.32086	0.573078	0.998254	2	Neutral	-0.0750103	Neutral	0.211151	Neutral	5	Benign	0.912	0.3	Non-neutral	1	Neutral	0.6
2	242045997	C	T	6.609	0.28	0.02546	0.709663	0.981851	2	Neutral	-1	Neutral	0.57185	Neutral	9	Benign	0.952	0.16	Neutral	0	Neutral	0.63
19	42260841	A	G	2.187	0.17	0.00566	0.547309	0.967333	1	Neutral	-1	Neutral	0.667945	Neutral	3	Benign	0.982	0.5	Neutral	0	Neutral	0.74
20	62161012	C	A	12.05	0.31	0.11127	0.536957	0.948131	4	Neutral	-1	Neutral	0.588828	Neutral	9	Benign	0.998	0.26	Neutral	6	Neutral	0.74
22	50685332	G	A	8	0.4	0.06708	0.697927	0.997913	1	Neutral	-0.130587	Neutral	0.351218	Neutral	3	Benign	0.99	0.01	Non-neutral	2	Deleterious	0.61
16	70286631	T	A	19.97	0.43	0.9907	0.67197	0.995432	3	Deleterious	1	Neutral	0.355535	Neutral	7	Benign	0.984	0	Non-neutral	0	Deleterious	0.55
14	22038644	T	C	14.01	0.23	0.23552	0.573888	0.988925	2	Neutral	-1	Neutral	0.979376	Neutral	9	Benign	0.998	0.14	Neutral	3	Neutral	0.75
14	24806431	A	G	4.253	0.32	0.02861	0.563428	0.901061	3	Neutral	-1	Neutral	0.647159	Neutral	7	Benign	0.976	0.31	Neutral	3	Neutral	0.74
2	47630385	T	C	21.3	0.36	0.97212	0.52208	0.998542	4	Deleterious	1	Neutral	0.420008	Disease	3	Benign	1	0	Non-neutral	2	Deleterious	0.61
19	42525579	C	T	26.2	0.54	0.91382	0.724815	0.999416	3	Deleterious	1	Neutral	0.515883	Neutral	2	Benign	0.994	0.18	Neutral	6	Neutral	0.75
1	94502906	C	T	25.7	0.57	0.96738	0.060301	0.992609	3	Deleterious	0.0927717	Neutral	0.549148	Neutral	1	Benign	0.932	0.13	Neutral	0	Neutral	0.74
7	107323730	G	C	22.5	0.54	0.88224	0.618467	0.977062	3	Neutral	-1	Neutral	0.999795	Disease	4	Benign	0.974	0.37	Neutral	7	Neutral	0.65
2	48033700	G	A	20.2	0.58	0.94671	0.702456	0.967366	3	Neutral	-0.0627425	Neutral	0.999705	Neutral	5	Benign	0.398	0.39	Neutral	7	Neutral	0.83
14	24459475	G	T	10.27	0.46	0.43461	0.709663	0.945561	1	Neutral	-1	Neutral	0.621628	Neutral	7	Benign	0.992	0.06	Neutral	5	Neutral	0.74
5	149457683	T	C	0.002	0.21	0.00164	0.547309	0.22628	1	Neutral	-1	Deleterious	0.00560471	Neutral	8	Benign	1	0.46	Neutral	5	Neutral	0.63
6	43014697	C	T	21.7	0.24	0.9615	0.643519	0.999271	2	Deleterious	1	Neutral	0.503283	Neutral	5	Benign	0.562	0.04	Neutral	2	Neutral	0.71
14	57114193	T	C	17.24	0.4	0.9378	0.658983	0.998052	2	Deleterious	1	Deleterious	0.00226188	Disease	1	Benign	1	0	Non-neutral	4	Deleterious	0.87
5	149456926	C	T	22.8	0.16	0.10628	0.547309	0.997519	2	Neutral	-0.137909	Neutral	0.992123	Neutral	3	Possibly damaging	0.15	0	Non-neutral	1	Neutral	0.6
15	63569901	A	G	12.63	0.32	0.05622	0.52208	0.64135	1	Neutral	-1	Neutral	0.180534	Neutral	8	Benign	0.722	0.76	Neutral	4	Neutral	0.74
1	11918794	C	G	6.773	0.17	0.00209	0.606814	0.688654	2	Neutral	-1	Deleterious	0.0471019	Neutral	8	Benign	0.95	0.09	Neutral	0	Neutral	0.65
19	1085863	A	G	4.873	0.22	0.07385	0.643519	0.911184	1	Neutral	-1	Neutral	0.867119	Neutral	9	Benign	1	0.32	Neutral	4	Neutral	0.75
14	23235928	G	A	12.61	0.65	0.12199	0.52208	0.894576	3	Neutral	-1	Neutral	0.196812	Neutral	4	Benign	0.692	0.14	Non-neutral	2	Neutral	0.63
17	10450808	G	A	21.4	0.28	0.91859	0.658983	0.981866	3	Neutral	-0.0262449	Neutral	0.0934456	Disease	1	Benign	0.824	0	Neutral	5	Deleterious	0.52
14	24842563	A	C	25.3	0.58	0.98102	0.724815	0.995832	4	Deleterious	1	Neutral	0.140159	Disease	3	Benign	0.998	0	Non-neutral	2	Deleterious	0.61
19	42301854	A	G	8.417	0.22	0.00995	0.667716	0.966511	1	Neutral	-1	Neutral	0.211032	Neutral	4	Benign	1	0.47	Non-neutral	1	Neutral	0.63
1	201058513	C	A	28.3	0.3	0.91189	0.491513	0.997495	3	Deleterious	1	Deleterious	0.0115866	Neutral	2	Benign	0.992	0	Neutral	0	Deleterious	0.51
10	104309821	G	A	33	0.7	0.99442	0.709663	0.999423	4	Deleterious	1	Neutral	0.0878927	Neutral	5	Possibly damaging	1	0	Neutral	1	Deleterious	0.61
14	23826539	C	T	21.9	0.18	0.61148	0.643519	0.961834	2	Neutral	-1	Neutral	0.796222	Neutral	6	Benign	0.672	0.24	Neutral	8	Neutral	0.75
14	22102829	G	A	20.1	0.17	0.1249	0.59043	0.951162	1	Neutral	-1	Neutral	0.0809179	Neutral	2	Benign	0.996	0.05	Non-neutral	1	Neutral	0.6
12	25261702	A	G	12.89	0.38	0.95284	0.618467	0.960331	3	Neutral	-0.0601257	Deleterious	0.0400515	Neutral	1	Possibly damaging	0.866	0	Non-neutral	2	Deleterious	0.76
18	21136301	C	T	14.55	0.53	0.25926	0.723133	0.91482	2	Neutral	-1	Neutral	0.889717	Neutral	7	Benign	1	0.42	Neutral	3	Neutral	0.75
14	22102127	A	C	25.9	0.22	0.97583	0.563428	0.997549	2	Deleterious	1	Deleterious	7.85883e-07	Disease	2	Benign	0.99	0	Non-neutral	4	Deleterious	0.87
19	42132329	G	A	23.2	0.09	0.10691	0.573888	0.998033	1	Neutral	-0.117697	Deleterious	0.0414252	Disease	2	Benign	1	0.03	Neutral	0	Deleterious	0.61
10	88476312	G	A	29.8	0.45	0.95068	0.608075	0.997695	4	Deleterious	1	Neutral	0.728653	Neutral	3	Benign	0.998	0.03	Non-neutral	1	Neutral	0.6
3	52505834	A	T	0.004	0.43	0.88494	0.635938	0.975198	2	Neutral	-1	Neutral	0.999789	Neutral	8	Possibly damaging	0.972	0.69	Neutral	6	Neutral	0.65
8	75274190	A	G	18.35	0.54	0.85345	0.743671	0.991531	3	Neutral	-1	Neutral	0.204526	Neutral	9	Benign	0.996	0.02	Neutral	0	Neutral	0.65
14	24788384	A	G	22.2	0.59	0.96823	0.596491	0.983406	3	Neutral	0.056599	Deleterious	0.0282701	Disease	3	Benign	0.994	0.04	Neutral	0	Deleterious	0.55
19	42260606	G	A	1.749	0.13	0.01807	0.547309	0.931406	1	Neutral	-1	Neutral	0.150663	Neutral	4	Benign	0.972	0.06	Neutral	5	Neutral	0.74
12	102591461	T	C	20.5	0.67	0.40294	0.573888	0.983036	3	Neutral	-1	Deleterious	0.0450261	Neutral	8	Benign	0.712	0.43	Neutral	3	Neutral	0.71
14	21993363	G	T	8.732	0.3	0.77883	0.672317	0.994887	2	Neutral	-0.00423308	Neutral	0.594436	Neutral	3	Possibly damaging	0.872	0.02	Neutral	1	Neutral	0.6
14	23240353	C	G	10.29	0.28	0.77531	0.724815	0.538685	2	Neutral	-1	Neutral	0.435371	Neutral	3	Benign	0.99	0.17	Neutral	1	Neutral	0.75
1	201022387	C	T	18.93	0.48	0.87298	0.615948	0.999336	3	Deleterious	0.145034	Neutral	0.402325	Neutral	5	Benign	0.998	0	Non-neutral	0	Neutral	0.6
7	141364841	C	A	22.3	0.39	0.95606	0.702456	0.998367	2	Deleterious	1	Neutral	0.770484	Neutral	1	Benign	0.456	0.01	Neutral	2	Neutral	0.74
11	111914202	A	G	22.7	0.45	0.97703	0.724815	0.932796	3	Neutral	-0.0564961	Neutral	0.781249	Neutral	4	Benign	1	0.74	Neutral	6	Neutral	0.75
14	24769893	C	T	15.8	0.18	0.01432	0.851219	0.850591	1	Neutral	-1	Neutral	0.666733	Neutral	7	Benign	0.994	0.26	Neutral	2	Neutral	0.74
7	99704079	C	A	22.3	0.48	0.80854	0.643519	0.98294	4	Neutral	-1	Deleterious	0.0249883	Disease	2	Possibly damaging	0.164	0.01	Neutral	0	Deleterious	0.61
11	47264353	G	C	13.34	0.38	0.78533	0.702456	0.582234	4	Neutral	-1	Neutral	0.396004	Neutral	9	Benign	0.784	0.79	Neutral	7	Neutral	0.75
11	2426259	C	T	4.082	0.35	0.03513	0.514364	0.639991	3	Neutral	-1	Neutral	0.9856	Neutral	9	Benign	0.882	0.74	Neutral	7	Neutral	0.74
7	94028386	G	A	26.7	0.49	0.77645	0.709663	0.998227	4	Deleterious	0.0736637	Neutral	0.787777	Disease	5	Benign	0.988	0.01	Neutral	3	Deleterious	0.61
3	39227777	C	T	14.14	0.21	0.78386	0.547309	0.977954	2	Neutral	-1	Neutral	0.122936	Neutral	9	Benign	0.72	0.07	Neutral	5	Neutral	0.74
1	111061330	C	T	14.75	0.13	0.59379	0.547309	0.973553	1	Neutral	-1	Neutral	0.588563	Neutral	9	Benign	0.998	0.02	Non-neutral	0	Neutral	0.6
19	12939525	C	T	14.21	0.25	0.02989	0.674405	0.957479	2	Neutral	-1	Neutral	0.449233	Neutral	10	Benign	0.744	0.61	Non-neutral	2	Neutral	0.65
12	7807217	C	T	12.1	0.22	0.01921	0.547309	0.788252	1	Neutral	-1	Neutral	0.988801	Neutral	7	Benign	0.608	0.51	Neutral	1	Neutral	0.74
8	38105232	A	G	8.239	0.52	0.04867	0.658983	0.876028	2	Neutral	-1	Neutral	0.553962	Neutral	5	Benign	1	0.25	Neutral	2	Neutral	0.75
14	91059965	C	T	0.096	0.26	0.13646	0.644132	0.810718	2	Neutral	-1	Neutral	0.996428	Neutral	7	Benign	1	0.47	Neutral	7	Neutral	0.75
1	201044682	G	A	26.6	0.13	0.98531	0.547309	0.998295	3	Deleterious	1	Neutral	0.815638	Disease	9	Benign	1	0.21	Neutral	1	Neutral	0.63
15	50769520	G	A	0.002	0.57	0.11674	0.709663	0.37139	2	Neutral	-1	Neutral	0.322098	Neutral	9	Benign	1	0.51	Neutral	7	Neutral	0.75
14	23346393	G	A	1.693	0.4	0.06824	0.709663	0.5369	2	Neutral	-1	Neutral	0.8629	Neutral	9	Benign	1	0.55	Neutral	2	Neutral	0.75
14	24572929	G	A	22.2	0.49	0.93339	0.702456	0.999433	4	Deleterious	1	Neutral	0.739368	Neutral	3	Benign	0.538	0.13	Neutral	6	Neutral	0.74
10	89475544	G	A	32	0.34	0.99754	0.709663	0.998687	3	Deleterious	1	Deleterious	3.70269e-07	Disease	8	Benign	1	0	Non-neutral	5	Deleterious	0.87
3	101044893	T	C	16.12	0.62	0.80304	0.653264	0.970532	3	Neutral	-1	Neutral	0.610928	Neutral	6	Benign	0.564	0.4	Neutral	2	Neutral	0.74
21	44589363	C	T	22.1	0.31	0.94182	0.576033	0.989262	3	Neutral	0.0447597	Neutral	0.92187	Disease	1	Benign	0.998	0.12	Neutral	0	Neutral	0.63
14	23596534	C	T	23.7	0.27	0.98741	0.643519	0.993256	4	Deleterious	1	Deleterious	0.00452541	Neutral	7	Benign	0.17	0.05	Neutral	3	Neutral	0.75
21	43786574	C	T	12.09	0.24	0.00687	0.578056	0.985213	1	Neutral	-1	Deleterious	0.026626	Neutral	7	Benign	0.868	0.3	Neutral	2	Neutral	0.68
14	24635088	C	G	6.496	0.47	0.14215	0.743671	0.573737	4	Neutral	-1	Neutral	0.552626	Neutral	9	Benign	0.16	0.23	Neutral	5	Neutral	0.83
14	88893018	G	A	12.33	0.4	0.01668	0.658983	0.883666	1	Neutral	-1	Neutral	0.983972	Neutral	8	Benign	0.924	0.5	Neutral	3	Neutral	0.74
22	24836650	C	G	21.4	0.44	0.9191	0.693117	0.996375	2	Deleterious	1	Neutral	0.652411	Disease	7	Benign	0.988	0.01	Non-neutral	0	Deleterious	0.55
22	50926765	G	T	17.35	0.18	0.94952	0.645312	0.99459	3	Deleterious	1	Deleterious	0.0558734	Neutral	4	Benign	0.99	0.08	Neutral	0	Neutral	0.63
14	24459407	G	A	12.33	0.58	0.87262	0.658983	0.996703	1	Neutral	0.049789	Deleterious	0.000924503	Disease	7	Benign	0.108	0.01	Non-neutral	1	Deleterious	0.61
18	21461907	A	G	16.88	0.31	0.61705	0.608075	0.998015	2	Neutral	-0.0200402	Neutral	0.546461	Disease	3	Benign	0.976	0.18	Neutral	3	Neutral	0.63
17	62028920	C	G	12.88	0.49	0.1725	0.658983	0.829885	2	Neutral	-1	Neutral	0.703122	Neutral	6	Benign	1	0.26	Neutral	6	Neutral	0.75
1	115231333	C	T	25.3	0.39	0.97966	0.573888	0.99874	2	Deleterious	1	Neutral	0.408413	Disease	2	Benign	0.954	0.04	Neutral	1	Neutral	0.6
14	88904567	G	A	11.72	0.43	0.00686	0.658983	0.459497	1	Neutral	-1	Neutral	0.99873	Neutral	9	Possibly damaging	1	1	Neutral	5	Neutral	0.63
14	24807108	C	T	0.1	0.3	0.00091	0.590023	0.495327	3	Neutral	-1	Neutral	0.993925	Neutral	5	Benign	1	0.32	Neutral	4	Neutral	0.75
14	88883182	A	T	0.198	0.19	0.01512	0.658983	0.996248	1	Neutral	-0.181985	Neutral	0.995155	Neutral	7	Benign	0.958	0.04	Neutral	4	Neutral	0.68
2	241818201	G	A	0.002	0.04	0.04004	0.578056	0.530729	1	Neutral	-1	Neutral	0.680891	Neutral	8	Benign	1	0.9	Neutral	8	Neutral	0.75
14	21555481	G	A	22.2	0.61	0.85461	0.696144	0.998686	2	Deleterious	0.105392	Neutral	0.454058	Neutral	6	Possibly damaging	0.998	0.2	Neutral	4	Neutral	0.63
11	95546226	G	C	24.8	0.53	0.88235	0.724815	0.99693	3	Neutral	0.0563261	Neutral	0.379488	Neutral	8	Benign	0.312	0.16	Neutral	4	Neutral	0.83
20	2376080	C	A	18.69	0.2	0.39914	0.573888	0.93835	3	Neutral	-1	Neutral	0.667685	Neutral	4	Benign	0.992	0.02	Neutral	7	Neutral	0.65
4	6304118	G	A	25.6	0.23	0.96903	0.724815	0.99635	3	Deleterious	1	Neutral	0.998836	Neutral	4	Benign	0.9	0.27	Neutral	2	Neutral	0.74
7	150767360	C	T	14.76	0.43	0.28969	0.724815	0.982498	3	Neutral	-1	Neutral	0.139092	Neutral	5	Benign	0.948	0.1	Neutral	3	Neutral	0.74
14	22102984	T	A	14.18	0.16	0.13227	0.59043	0.991423	1	Neutral	-1	Neutral	0.84309	Neutral	6	Benign	1	1	Neutral	5	Neutral	0.75
15	91312426	C	T	34	0.45	0.96718	0.724815	0.999179	4	Deleterious	1	Deleterious	0.0495296	Disease	5	Possibly damaging	0.962	0	Non-neutral	0	Deleterious	0.87
20	5935832	A	G	14.06	0.29	0.69319	0.724815	0.873769	3	Neutral	-1	Deleterious	0.0191683	Neutral	4	Benign	1	0.12	Neutral	4	Neutral	0.63
19	42301704	T	C	0.001	0.3	0.00151	0.547309	0.251797	1	Neutral	-1	Neutral	0.116795	Neutral	7	Benign	0.934	0.18	Neutral	1	Neutral	0.74
17	41063063	G	A	13.85	0.2	0.93665	0.547309	0.70374	4	Neutral	-0.187056	Neutral	0.999979	Neutral	6	Benign	0.964	0.49	Neutral	6	Neutral	0.74
14	23419537	T	C	16.44	0.55	0.8458	0.724815	0.994018	3	Neutral	0.0195342	Neutral	0.0874123	Neutral	1	Benign	0.848	0.05	Non-neutral	2	Deleterious	0.76
1	201046058	C	T	25.4	0.15	0.79622	0.547309	0.995456	3	Neutral	-0.00423308	Deleterious	0.000474224	Neutral	7	Possibly damaging	0.858	0	Non-neutral	1	Deleterious	0.65
5	149901055	G	A	26.2	0.44	0.97858	0.702456	0.999045	3	Deleterious	1	Neutral	0.722164	Disease	3	Benign	0.584	0.07	Neutral	3	Neutral	0.65
5	167933095	T	A	25.4	0.41	0.97186	0.724815	0.979373	4	Neutral	0.0348252	Deleterious	0.0225868	Disease	5	Benign	0.092	0.07	Neutral	0	Neutral	0.63
17	78081657	C	T	0.616	0.16	0.02763	0.570548	0.895088	2	Neutral	-1	Neutral	0.439485	Disease	0	Benign	0.998	0.35	Neutral	2	Neutral	0.63
17	42849660	G	A	23.3	0.72	0.74644	0.576033	0.978613	3	Neutral	-1	Neutral	0.900683	Neutral	7	Benign	0.818	0.06	Neutral	6	Neutral	0.74
14	24843658	T	C	22.8	0.55	0.96764	0.709663	0.971153	4	Neutral	-0.00162825	Neutral	0.379952	Neutral	5	Benign	0.568	0.49	Neutral	5	Neutral	0.74
17	43004436	G	A	1.198	0.45	0.16759	0.702456	0.925824	1	Neutral	-1	Neutral	0.705825	Neutral	6	Benign	0.126	0.24	Neutral	4	Neutral	0.83
21	47635631	G	A	15.99	0.41	0.96895	0.743671	0.998595	2	Deleterious	1	Neutral	0.506325	Disease	1	Benign	1	0.01	Neutral	5	Deleterious	0.55
13	52593177	A	T	16.64	0.57	0.95193	0.743671	0.973153	1	Neutral	-0.0278057	Neutral	0.208968	Neutral	4	Benign	0.758	0.17	Neutral	2	Neutral	0.63
11	47858539	G	A	21.7	0.51	0.95929	0.702456	0.949723	4	Neutral	-0.0826012	Neutral	0.294184	Neutral	7	Benign	0.996	0.1	Non-neutral	1	Neutral	0.63
1	117087208	G	T	0.666	0.38	0.12034	0.658983	0.833641	1	Neutral	-1	Deleterious	0.0625112	Disease	0	Benign	0.832	0.02	Neutral	0	Deleterious	0.72
2	99995516	C	A	21.7	0.52	0.95227	0.743671	0.959334	3	Neutral	-0.0601257	Neutral	0.998978	Neutral	6	Benign	0.932	0.38	Neutral	6	Neutral	0.74
1	12025600	C	T	24.1	0.42	0.92078	0.743671	0.998207	2	Deleterious	1	Neutral	0.102569	Neutral	0	Benign	0.882	0	Non-neutral	0	Deleterious	0.61
5	118832319	C	T	22.2	0.56	0.20727	0.724815	0.996453	2	Neutral	-0.149123	Neutral	0.73003	Neutral	7	Benign	0.828	0.09	Neutral	4	Neutral	0.74
12	49217152	G	A	32	0.83	0.99599	0.723109	0.998963	3	Deleterious	1	Neutral	0.25412	Neutral	3	Possibly damaging	0.998	0	Non-neutral	3	Deleterious	0.61
18	28654762	G	A	6.172	0.54	0.16778	0.709663	0.77123	3	Neutral	-1	Deleterious	0.0435045	Neutral	3	Benign	0.912	0.86	Neutral	8	Neutral	0.68
21	47552006	G	A	6.015	0.14	0.15426	0.723109	0.9596	3	Neutral	-1	Deleterious	0.00441962	Neutral	8	Benign	0.486	0.39	Neutral	4	Neutral	0.75
17	29553473	C	G	5.42	0.35	0.13765	0.709663	0.962219	3	Neutral	-1	Deleterious	0.0591086	Neutral	7	Possibly damaging	0.544	0.03	Neutral	2	Deleterious	0.51
4	995942	T	A	27.8	0.36	0.93536	0.619478	0.989806	2	Neutral	0.0337744	Deleterious	0.00142379	Disease	7	Benign	1	0	Non-neutral	2	Deleterious	0.87
1	11855398	T	G	21.4	0.3	0.87912	0.724815	0.959283	4	Neutral	-1	Deleterious	0.00978742	Disease	7	Benign	0.998	0.26	Neutral	1	Deleterious	0.51
17	42850656	A	G	10.63	0.4	0.94185	0.717052	0.56182	3	Neutral	-0.175902	Neutral	0.999688	Neutral	9	Benign	0.954	0.45	Neutral	6	Neutral	0.74
14	24975364	G	T	4.09	0.16	0.05235	0.573888	0.926909	3	Neutral	-1	Neutral	0.931125	Disease	2	Benign	0.478	0.18	Neutral	2	Neutral	0.74
17	78083760	G	C	13.32	0.23	0.91968	0.570548	0.909843	3	Neutral	-0.152693	Neutral	0.714185	Neutral	5	Benign	0.608	0.21	Neutral	4	Neutral	0.74
14	23239694	A	C	16.95	0.36	0.9017	0.724815	0.894473	3	Neutral	-0.156931	Neutral	0.737751	Neutral	7	Benign	0.96	0.24	Neutral	7	Neutral	0.74
21	47552389	G	A	16.3	0.19	0.90882	0.570548	0.99261	3	Neutral	0.0337744	Neutral	0.410805	Neutral	7	Benign	0.986	0.26	Neutral	1	Neutral	0.74
14	24806431	A	T	1.592	0.32	0.04129	0.563428	0.937912	3	Neutral	-1	Neutral	0.122182	Neutral	2	Benign	0.874	0.02	Non-neutral	2	Deleterious	0.61
16	773003	C	T	22.1	0.19	0.95009	0.696353	0.998115	3	Deleterious	1	Deleterious	0.00200537	Neutral	0	Benign	0.876	0.03	Non-neutral	1	Deleterious	0.61
13	110838894	C	T	0.002	0.33	0.05038	0.724815	0.66972	3	Neutral	-1	Neutral	0.570985	Neutral	3	Benign	1	0.54	Neutral	7	Neutral	0.75
14	105692467	C	G	13.93	0.39	0.77672	0.723109	0.96771	4	Neutral	-1	Neutral	0.645752	Neutral	8	Benign	0.614	0.3	Neutral	7	Neutral	0.75
14	24464257	G	A	23.4	0.58	0.95313	0.643519	0.988003	2	Neutral	0.0667552	Deleterious	1.33308e-05	Disease	6	Possibly damaging	0.996	0.01	Non-neutral	1	Deleterious	0.87
1	2339908	G	A	13.5	0.2	0.25445	0.702456	0.946786	2	Neutral	-1	Neutral	0.589559	Neutral	8	Benign	0.976	0.36	Neutral	4	Neutral	0.74
5	132270203	T	A	20.7	0.47	0.82588	0.702456	0.984977	4	Neutral	-1	Deleterious	0.023391	Neutral	9	Benign	0.98	0.07	Neutral	5	Neutral	0.65
12	11461647	T	A	0.008	0.21	0.00226	0.573888	0.699681	1	Neutral	-1	Deleterious	0.00150002	Neutral	6	Benign	0.964	0.01	Neutral	4	Deleterious	0.55
11	46786806	T	A	22	0.59	0.96058	0.137589	0.945206	4	Neutral	-0.075126	Neutral	0.119534	Neutral	7	Possibly damaging	0.478	0.03	Neutral	5	Neutral	0.65
2	242046049	C	T	3.173	0.17	0.02498	0.709663	0.889572	1	Neutral	-1	Neutral	0.102573	Neutral	9	Benign	0.438	0.02	Neutral	5	Neutral	0.74
17	7573948	C	G	0.002	0.54	0.05463	0.724815	0.164471	2	Neutral	-1	Neutral	0.263117	Neutral	8	Benign	1	0.42	Neutral	3	Neutral	0.75
6	33156869	C	T	14.19	0.37	0.12252	0.658983	0.887636	2	Neutral	-1	Neutral	0.998784	Neutral	9	Benign	0.958	1	Neutral	6	Neutral	0.74
8	38265773	C	A	22.5	0.56	0.47644	0.696353	0.996019	3	Neutral	-0.11638	Neutral	0.438646	Neutral	4	Benign	0.948	0.01	Non-neutral	1	Deleterious	0.61
14	23829220	C	T	13.13	0.27	0.86863	0.709663	0.999354	2	Deleterious	0.145034	Neutral	0.771456	Neutral	6	Possibly damaging	0.46	0.02	Non-neutral	2	Neutral	0.6
15	50773907	G	A	25	0.51	0.91616	0.724815	0.998241	3	Deleterious	1	Neutral	0.77982	Neutral	8	Benign	0.988	0.22	Neutral	3	Neutral	0.74
15	63032931	G	A	23.7	0.46	0.96274	0.691618	0.999018	3	Deleterious	1	Deleterious	0.0207933	Neutral	7	Possibly damaging	0.88	0.04	Neutral	3	Deleterious	0.51
12	25264723	C	T	15.76	0.53	0.95353	0.573888	0.997898	3	Deleterious	1	Neutral	0.793456	Neutral	4	Benign	0.998	0.01	Neutral	1	Neutral	0.63
14	24507116	G	A	12.73	0.27	0.19066	0.074216	0.76879	2.72243	Neutral	-1	Neutral	0.97828	Disease	0	Benign	0.754	0.28	Neutral	1	Neutral	0.65
14	23624444	C	T	9.753	0.22	0.11901	0.535252	0.98971	4	Neutral	-1	Deleterious	0.0282359	Neutral	7	Benign	0.834	0.44	Neutral	2	Neutral	0.68
1	76198397	G	C	22.5	0.58	0.98589	0.709663	0.993634	3	Deleterious	1	Neutral	0.788277	Neutral	7	Benign	1	0.7	Neutral	5	Neutral	0.75
12	25264792	T	C	2.9	0.37	0.01036	0.573888	0.585037	2	Neutral	-1	Neutral	0.629341	Neutral	7	Benign	1	0.71	Neutral	7	Neutral	0.75
17	79804328	G	C	18.42	0.46	0.62121	0.702456	0.970089	4	Neutral	-1	Neutral	0.668979	Disease	1	Benign	1	0.45	Neutral	5	Neutral	0.63
17	43102088	G	A	34	0.3	0.97946	0.80507	0.99913	4	Deleterious	1	Neutral	0.12399	Disease	6	Benign	0.998	0.01	Neutral	0	Deleterious	0.61
16	78064542	A	G	21.1	0.14	0.90554	0.602189	0.993874	3	Deleterious	1	Neutral	0.922934	Neutral	3	Benign	0.776	0.12	Neutral	4	Neutral	0.74
3	30713324	G	C	22.9	0.52	0.96851	0.724815	0.99505	4	Deleterious	1	Deleterious	0.0735096	Disease	2	Benign	0.936	0.14	Neutral	7	Neutral	0.6
1	160160801	T	C	21.6	0.39	0.97016	0.640751	0.98331	2	Neutral	0.0633927	Neutral	0.0963627	Neutral	3	Benign	0.224	0.01	Non-neutral	1	Neutral	0.6
12	113346384	A	C	24.4	0.34	0.75812	0.602189	0.995013	3	Neutral	-0.018897	Deleterious	1.635e-06	Disease	8	Benign	0.998	0	Non-neutral	3	Deleterious	0.87
4	119661921	T	G	24.2	0.68	0.9535	0.724815	0.99205	3	Neutral	0.0667552	Neutral	0.694474	Neutral	4	Benign	1	0.01	Neutral	2	Neutral	0.63
16	70304215	G	A	29	0.78	0.97165	0.724815	0.999118	3	Deleterious	1	Neutral	0.163048	Disease	7	Benign	0.998	0	Neutral	0	Deleterious	0.61
1	161254246	A	G	22.4	0.27	0.95297	0.645312	0.997626	2	Deleterious	1	Deleterious	0.0238787	Neutral	7	Benign	0.558	0	Non-neutral	1	Deleterious	0.55
1	21903947	G	A	16.35	0.21	0.38603	0.570548	0.939685	3	Neutral	-1	Neutral	0.997699	Neutral	8	Benign	0.996	0.95	Neutral	4	Neutral	0.74
3	38770245	C	A	32	0.21	0.95534	0.547309	0.99632	4	Deleterious	1	Deleterious	0.0249693	Disease	5	Benign	0.998	0	Non-neutral	4	Deleterious	0.87
3	46755930	C	T	3.201	0.19	0.00629	0.723109	0.882772	1	Neutral	-1	Neutral	0.668855	Neutral	7	Benign	0.898	0.54	Neutral	7	Neutral	0.74
12	111082836	G	T	13.09	0.67	0.95302	0.658983	0.996497	2	Deleterious	1	Neutral	0.842206	Neutral	7	Benign	0.99	0.01	Neutral	1	Neutral	0.6
5	132270330	C	T	0.065	0.38	0.31667	0.702456	0.512865	3	Neutral	-1	Neutral	1	Neutral	8	Benign	1	1	Neutral	7	Neutral	0.75
12	33031108	C	A	10.04	0.44	0.05536	0.724815	0.952984	2	Neutral	-1	Neutral	0.895718	Neutral	6	Benign	0.992	0.78	Neutral	8	Neutral	0.74
11	46890569	T	C	22.2	0.29	0.9461	0.723133	0.998481	3	Deleterious	1	Neutral	0.130795	Neutral	8	Benign	0.972	0.1	Neutral	6	Neutral	0.74
14	23468132	C	G	20.7	0.41	0.24519	0.658983	0.989615	3	Neutral	-1	Deleterious	0.00477542	Neutral	6	Benign	0.4	0.08	Neutral	5	Neutral	0.74
11	46564272	G	A	14.28	0.43	0.40454	0.724815	0.938961	2	Neutral	-1	Neutral	0.0859465	Neutral	9	Benign	1	0.5	Neutral	4	Neutral	0.65
2	167094638	T	C	21.7	0.49	0.97984	0.573888	0.998507	2	Deleterious	1	Neutral	0.877193	Neutral	4	Possibly damaging	0.996	0.68	Neutral	2	Neutral	0.63
3	38739108	T	G	22.1	0.45	0.40996	0.573888	0.963533	4	Neutral	-1	Deleterious	0.00139855	Disease	7	Possibly damaging	0.066	0	Non-neutral	2	Deleterious	0.72
2	216214314	T	C	12.12	0.33	0.90108	0.702456	0.988699	4	Neutral	0.0337744	Deleterious	0.00060512	Disease	4	Benign	0.96	0.07	Neutral	3	Deleterious	0.51
1	201352291	C	T	25.1	0.67	0.91364	0.643519	0.996105	2	Deleterious	1	Neutral	0.217049	Neutral	7	Benign	0.998	0.16	Neutral	4	Neutral	0.63
22	36685177	G	A	23.8	0.59	0.98535	0.702456	0.995951	4	Deleterious	1	Neutral	0.929216	Neutral	9	Benign	0.982	0	Neutral	8	Neutral	0.63
17	60111225	A	C	20.5	0.53	0.95408	0.608884	0.959485	3	Neutral	-0.0601257	Neutral	0.270377	Neutral	6	Benign	0.998	0.06	Neutral	0	Neutral	0.63
14	24683543	G	A	22.2	0.47	0.66883	0.643519	0.999149	3	Neutral	0.0551663	Deleterious	0.0741049	Disease	6	Benign	1	0	Neutral	2	Deleterious	0.76
17	29645994	T	C	20.7	0.28	0.72999	0.547309	0.979387	3	Neutral	-1	Deleterious	0.00622336	Disease	1	Benign	0.978	0.19	Non-neutral	4	Deleterious	0.55
1	11826990	G	A	1.611	0.32	0.0021	0.074216	0.67662	0.188077	Neutral	-1	Neutral	0.391966	Neutral	8	Benign	0.948	0.19	Neutral	4	Neutral	0.74
7	94056984	G	A	23.5	0.44	0.96729	0.743671	0.904678	4	Neutral	-0.0943627	Neutral	0.969475	Disease	3	Benign	1	0.2	Non-neutral	2	Neutral	0.6
14	24113728	T	G	0.001	0.24	0.08583	0.658983	0.354688	2	Neutral	-1	Neutral	0.800928	Neutral	8	Benign	0.62	0.04	Neutral	8	Neutral	0.75
14	25043951	G	A	11.54	0.11	0.03593	0.573888	0.969683	3	Neutral	-1	Neutral	0.165562	Neutral	5	Benign	0.86	0.01	Neutral	6	Neutral	0.65
1	201043650	G	A	33	0.11	0.77628	0.547309	0.999242	3	Deleterious	0.121688	Neutral	0.105265	Disease	1	Possibly damaging	1	0	Non-neutral	1	Deleterious	0.72
2	191300916	T	C	12.05	0.4	0.59066	0.685742	0.825389	2	Neutral	-1	Neutral	0.328831	Neutral	8	Benign	1	0.62	Neutral	6	Neutral	0.75
5	149375692	G	A	12.37	0.63	0.04639	0.602189	0.992429	1	Neutral	-1	Neutral	0.567786	Neutral	7	Benign	0.914	0.72	Non-neutral	0	Neutral	0.68
17	66937004	G	A	25.2	0.23	0.64332	0.573888	0.998587	2	Neutral	0.0172032	Deleterious	0.00728197	Neutral	0	Benign	1	0.06	Non-neutral	2	Deleterious	0.61
14	24806525	A	G	1.719	0.36	0.02236	0.563428	0.358516	3	Neutral	-1	Deleterious	0.00279438	Neutral	2	Benign	1	0.1	Non-neutral	0	Deleterious	0.51
10	121436502	C	T	25.7	0.43	0.96527	0.724815	0.999226	3	Deleterious	1	Deleterious	0.0423446	Neutral	1	Benign	1	0	Non-neutral	2	Deleterious	0.61
17	78211385	A	G	24	0.24	0.93635	0.709663	0.998743	3	Deleterious	1	Neutral	0.98115	Neutral	5	Possibly damaging	0.97	0	Neutral	4	Neutral	0.6
11	47656236	G	C	13.43	0.51	0.32601	0.724815	0.836413	1	Neutral	-1	Neutral	0.970662	Neutral	9	Benign	1	0.35	Neutral	5	Neutral	0.75
1	21938584	T	C	17.62	0.47	0.84935	0.723109	0.655183	4	Neutral	-1	Neutral	0.159046	Neutral	6	Benign	1	0.44	Neutral	8	Neutral	0.75
14	23244684	C	T	22.5	0.45	0.97752	0.696353	0.999587	2	Deleterious	1	Neutral	0.543738	Disease	2	Benign	0.998	0.06	Neutral	1	Neutral	0.63
2	40655875	A	T	3.946	0.54	0.5719	0.618467	0.761645	3	Neutral	-1	Neutral	0.47063	Neutral	7	Benign	0.994	0.42	Neutral	7	Neutral	0.74
11	47282140	G	A	25	0.35	0.9748	0.80507	0.998586	4	Deleterious	1	Neutral	0.142228	Disease	0	Benign	0.822	0.06	Non-neutral	1	Neutral	0.6
11	94179045	C	G	11.87	0.36	0.17777	0.743671	0.707546	4	Neutral	-1	Neutral	0.861334	Neutral	8	Benign	0.776	0.41	Neutral	6	Neutral	0.74
[truncated: 959 more rows]

## Sheet: test_synonymous_deleterious
Chromosome	Position	Reference allele	Observed allele	CADD score	GWAVA score	FATHMM score	FitCons score	DANN score	FunSeq2 score	PredictSNP2 prediction	PredictSNP2 score
[truncated: 408 more rows]

[truncated: 13 more sheets: test_synonymous_neutral, test_nonsense_deleterious, test_nonsense_neutral, train_regulatory_deleterious, train_regulatory_neutral, train_splicing_deleterious, train_splicing_neutral, train_missense_deleterious, train_missense_neutral, train_synonymous_deleterious, train_synonymous_neutral, train_nonsense_deleterious, train_nonsense_neutral]
